# Supplementary material for: Clinical and laboratory characterization of adult sickle cell anemia patients in Kinshasa
Source: PLoS One. 2022 Dec 16;17(12):e0278478. doi: 10.1371/journal.pone.0278478 (PMC9757547; doi:10.1371/journal.pone.0278478)
Supplement: S1 Data — (XLSX) [file pone.0278478.s001.xlsx]

## Sheet: Confirmed SCA
N°	WEIGHT Kg	Height m	BMI Kg/m²	Hosp j/y	VOC/y	Transf/y	hip disease	Leg ulcer	hepatobiliar compl	neurol event	renal disorder	Severity Score	SEVERITY	Priapism		Hb (g/dl)	HCT (%)	RBCs (x106/mm³)	MCV (fl)	MCH (pg)	MCHC (g/dl)	RETICULOCYTES/mm³	PLATELETS/mm³	WBC /mm³	Neutro %	Lympho %	Eosino %	Mono %	GE	T BILI (mg/dl)	D BILI (mg/dl)	I BILI (mg/dl)	LDH (UI/L)	UREA (mg/dl)	CREAT (mg/dl)	ASAT (UI/L)	ALAT (UI/L)		HbA1 %	HbF %	HbS %	HbA2 %	DIAGN DNA
1	49.2	1.65	18.07	5	1	3	1	0	0	0	0	16	severe	0		8.3	26.1	3.14	83	26.4	31.7	158319	352000	13540	48	42	6	2	-	7.6	0.6	7	1334		0.9	35.8	18.4			4.4	92.5	3.1	SS
2	47.3	1.57	19.19	7	3	1	1	0	0	0	0	14	moderate	0		7.2	21.6	2.6	83	27.7	33.4	123308	444000	5 630	64	36	0	0	-	2	0.3	1.7	1507.7	-	1	54.9	4.1		6.1	2.2	88.3	3.4	SS
3	48.8	1.6	19.06	0	2	0	0	0	0	0	0	2	mild	0		8.6	26	3.41	76	25.2	33.1	122486	434000	11 170	18	82	0	0	-	1.7	0.8	0.9	1590		0.7	39.3	13.9			7.3	89.2	3.5	SS
4	59	1.89	16.52	7	3	0	0	0	0	0	0	9	moderate	0		9.1	27.7	3.08	90	29.6	32.9	162105	890000	6400	28	70	1	1	-	3.2	0.4	2.8	1309		1.2	56.5	37			10	86.9	3.1	SS
5	45	1.62	17.15	3	0	1	0	0	0	0	0	6	moderate	0		8.3	23.7	2.98	80	27.9	35.1	92846	557000	8600	34	64	1	1	-	1.1	0.2	0.9	2723		1	159.5	71.6		1.2	7.6	88.3	2.9	SS
6	57.6	1.54	24.29	7	1	1	0	0	0	0	0	9	moderate	0		8.9	26	2.85	91	31.3	34.2	131250	459000	10 930	33	66	1	0	-	1	1	0	898.2	24	0.7	26.8	16.8			16.7	80.7	2.6	SS
7	46.1	1.67	16.53	0	12	0	0	0	0	1	0	12	moderate	0		7.2	21.7	2.3	81	31.2	38.2	159406	680000	20660	55	44	1	0	+	4.7	0.7	4	2603.6		0.7	73	58.6			1.1	95.9	3	SS
8	67	1.72	22.65	10	10	5	1	0	0	0	0	20	severe	0		9	28.9	4.04	72	22.3	31.1	156479	135000	13190	65	27	6	2	-	2.1	0.2	1.9	1399		1.1	54.9	53.7			2.5	93.3	4.2	SS
9	52.8	1.79	16.48	2	0	1	0	1	0	0	0	11	moderate	0		8.3	24.7	3.11	79	26.6	33.5	116432	513000	10460	24	72	3	3	-	2.3	0.7	1.6	2051		0.8	45.6	42.4			2.5	93.4	4.1	SS
10	52.7	1.75	17.21	1	1	1	0	0	0	0	0	6	moderate	0		4.2	13.2	1.3	90	32.1	35.8	162500	298 000	18 880	28	72	0	0	-	11.6	6.9	4.7	1872						4.2	2.3	89.7	3.8	SS
11	49.8	1.62	18.98	0	0	0	0	0	0	0	0	2	mild	0		9.1	27.1	4.1	59	22.2	37.5	88132	1129000	91510	76	24	0	0	-	1	0.1	0.9	1164		0.7	26.3	15.4			1.2	95.3	3.5	SS
12	36.7	1.61	14.16	7	1	1	0	0	0	0	0	4	mild	0		6.4	20.1	2.4	84	26.5	31.6	134712	548000	9960	16	82	2	0	-	1.6	0.2	1.4	1883		0.9	49.6	31.4		49.2	2.1	45.3	3.4	SS
13	63.2	1.82	19.08	0	0	0	0	0	0	0	0	0	mild	0		8.2	25.8	3.19	84	25.8	30.9	158619	425000	5200	13	74	10	3	-	1.4	0.2	1.2	1554		1.1	5.3	26.1			4.9	91.1	4	SS
14	62.8	1.63	23.64	20	2	5	0	0	0	0	0	12	moderate	0		8.6	27.8	3.62	77	23.7	30.8	96418	283000	7250	30	55	15	0	-	2	0.4	1.6	1093.9		1.2	55.6	34.8		22.7	15.5	58.3	3.5	SS
15	60	1.72	20.28	0	0	5	0	0	0	0	0	5	mild	0		3.6	8.77	1.02	86	35.3	41	218864	126000	40960	72	27	0	1	-	2	0.4	1.6	2004		1.2	55.4	34.3			29.3	68.5	2.2	SS
16	56.1	1.7	19.41	3	1	1	1	0	0	0	0	11	moderate	0		8.7	25.7	3.49	74	24.8	33.7	51832	484000	11 930	64	36	0	0	+	1.6	0	1.6	1311	19	0.6	54.6	24.7			3.3	92.6	4.1	SS
17	45.6	1.61	17.59	3	1	0	0	0	0	0	0	6	moderate	0		9.3	29.3	4.02	73	23.1	31.6	56620	439000	8 660	48	50	2	0	-	1.5	0	1.5	929.2							6.9	88	5.1	SS
18	41.1	1.6	16.16	0	3	0	0	0	0	0	0	7	moderate	0		9.7	26.9	3.75	72	26	36.1	377516	901000	6700	41	56	1	2	-	3.4	0.4	3	504.5		0.9	110.1	47.2			0.6	95.8	3.6	SS
19	60	1.55	24.97	2	3	0	0	0	1	0	0	12	moderate	0		8.5	27.2	4.31	63	19.8	31.3	449000	85629	6930	50	50	0	0	-	1.6	0.3	1.3	1352.6		0.9	21.8	17.4			3.7	93.1	3.2	SS
20	49.5	1.57	20.08	25	4	0	0	0	1	0	0	15	moderate	0		9.4	28.3	3.59	79	26.2	33.2	190059	380000	10 050	32	67	1	0	-	4.8	0	4.8	1134.6							1.4	94.9	3.7	SS
21	49.3	1.63	18.56	2	1	1	0	0	0	0	0	8	moderate	0		8.2	24.6	2.84	87	28.9	33.4	190059	526000	10 050	32	67	1	0	-	5.5	0.1	5.4	657.9		0.6	23.8	10.5			3.8	92.5	3.7	SS
22	49.1	1.57	20.05	4	3	1	0	0	0	0	0	9	moderate	0		8	25.1	3.23	77	25.5	33.1	115357	230000	12 830	40	56	4	0	-	3.3	0	3.3	1195.6							1.1	95.4	3.5	SS
23	45.8	1.58	18.46	0	0	0	0	0	1	0	0	7	moderate	0		6.8	21.4	2.43	76	25.8	34	155769	492000	25 210	53	47	0	0	+	7.3	1.5	5.8	140.4							1.1	95.2	3.7	SS
24	48.3	1.54	20.37	0	0	0	0	0	0	0	0	0	mild	0		7.6	22.2	2.93	76	26.1	34.3	234116	519000	8070	24	69	7	0	+	1.5	0.1	1.4	2258.6		0.6	42.8	32.7			7	89.2	3.8	SS
25	46.8	1.59	18.51	2	1	1	0	0	0	0	0	8	moderate	0		6.3	16.5	1.71	97	36.7	37.8	113722	334000	38190	47	50	1	2	+	2.6	0.4	2.2	2031		1.7	44.3	26.9			10.7	86.6	2.7	SS
25	50.8	1.63	19.12	0	0	0	0	0	0	0	0	0	mild	0		9.6	30	4.71	64	20.3	31.8	86447	213000	8160	28	72	0	0		0.7	0.5	0.2	934.8		1.3	57.3	32.2			1.5	93.3	5.2	SS
27	53.7	1.77	17.14	2	5	2	0	1	0	0	0	9	moderate	0		10.1	31.8	4.13	77	24.4	31.7	48972	378000	21 270	42	56	2	0	-	3.5	0.9	2.6	1487.3	41	0.7	43.9	22.2			8.3	88.3	3.4	ss
28	51.6	1.63	19.54	4	2	2	1	0	0	0	0	10	moderate	0		7.5	24	3.22	74	23.4	31.5	119259	154000	3 220	33	67	0	0	-	0.6	0	0.6	674.3	26	0.8	40.4	22.8			4.3	92.1	3.6	SS
29	46.8	1.66	16.98	0	1	3	0	0	0	0	0	9	moderate	0		7.3	21.7	2.67	81	27.3	33.5	76578	231000	9670	44	54	2	0		2.5	0.3	2.2	1239		1.8	85.8	56.2		80.6	0.6	16.2	2.6	SS
30	60.2	1.77	19.22	5	3	0	1	0	0	0	0	12	moderate	0		8.9	26.6	2.65	100	33.5	33.4	38699	198000	17960	39	60	1	0		3.2	0	3.2	2556		1.6	84	58.1			15.6	81.4	3	SS
31	50.7	1.72	17.14	7	1	1	0	0	0	0	0	8	moderate	0		9	27	3.09	87	29	33.3	72280	239000	11100	43	55	1	1		2.8	0.6	2.2	1110		0.9	74.2	24.7			3.2	93	3.8	SS
32	46	1.56	18.9	1	0	1	0	0	0	0	0	4	mild	0		6.8	20	2.42	83	28.1	33.8	98776	616000	7090	22	78	0	0		1.9	0.4	1.5	1788		0.7	29.8	20.1			7.2	89.7	3.1	SS
33	48.1	1.53	20.55	7	12	2	0	0	0	0	0	6	moderate	0		6.9	21	2.27	81	30.4	37.4	194128	713000	11 350	50	48	2	0	-	0.1	0	0.1	2139.6							6.2	93.8		SS
34	49.5	1.6	19.46	6	3	1	0	0	0	0	0	9	moderate	0		8.9	27.9	4.04	69	22.2	32.1	106307	463000	12 180	47	48	5	0	-	1	0	1	884.6	34	0.8	47.9	34.5			7.2	88.7	4.1	SS
35	56	1.68	19.84	0	36	1	0	0	0	0	0	6	moderate	0		6.7	21	2.29	76	26.5	35	186210	457000	17 560	51	48	1	0	-	1.3	0.7	1.4	1437.9		0.6	6.7	2.7			5.2	91.2	3.6	SS
36	42.5	1.66	15.42	3	1	0	0	0	0	0	0	6	moderate	0		8.8	26.9	2.78	97	31.6	32.5	102618	840000	14230	53	46	1	0	-	1.2	0	1.2	1984		0.7	44.2	49.2			9.8	87.4	2.8	SS
37	48.2	1.6	18.83	0	1	0	0	0	0	0	0	4	mild	0		6.5	20.7	2.18	96	30.1	31.5	56471	312000	13480	28	67	2	3		0.8	0.6	0.2	1181		1	71.7	32.3			6.1	90.4	3.5	SS
38	57.3	1.64	21.3	50	5	5	0	0	0	0	0	15	moderate	0		7.9	23.5	2.84	83	27.7	33.4	156330	464000	10030	49	51	0	0	+	2	0	2	1930.1		0.7	31.7	15.8			7.5	88.9	3.6	SS
39	60	1.6	23.44	8	2	2	1	0	0	0	0	14	moderate	0		7.5	22.9	2.61	88	28.6	32.5	61190	646000	8760	47	48	2	3	-	7.3	0.6	6.7	1313		1.6	58.4	10.2			9.8	86.3	3.9	SS
40	63.4	1.75	20.7	0	0	0	0	0	0	0	0	0	mild	0		7.9	23.2	2.75	84	28.9	34.2	136514	724000	9720	32	68	0	0	-	1.2	0.6	0.6	1451		0.9	35.3	17.5			5.6	91.1	3.3	SS
41	54.8	1.66	19.89	0	1	0	0	0	0	0	0	2	mild	0		6.6	19.1	2.35	81	27.9	34.4	66818	368000	10300	36	63	0	1		1	0.4	0.6	1514		1.1	77.1	19.2			5.2	91.3	3.5	SS
42	52	1.7	18.1	0	0	11	0	0	0	0	0	7	moderate	0		7.2	22.4	2.58	87	30.9	35.5	82500	53000	9 770	37	62	1	0	-	1.1	0	1.1	2618.1						28	3.3	65.7	3	SS
43	49.4	1.69	17.4	0	0	0	0	0	0	0	0	2	mild	0		6.1	18.7	2.54	74	23.8	32.2	75224	242000	9210	38	58	3	1		0.6	0.2	0.4	1546		1.7	118.2	48.6			2.3	93.4	4.3	SS
44	46.7	1.88	13.28	14	1	1	0	0	0	0	0	11	moderate	0		7.7	22.3	2.67	84	28.9	34.6	77956	324000	6020	38	62	0	0		2.1	0.5	1.6	2287		0.8	14.2	4.3		2.2	7.5	86.9	3.4	SS
45	55	1.74	18.27	5	1	1	0	0	0	1	0	8	moderate	0		11.3	34.4	3.74	92	30.3	32.9	114490	503 000	14 440	54	43	3	0	-	3	0.8	2.2	1395.3							8.3	88.7	3	SS
46	48.8	1.68	17.29	2	1	1	0	0	0	0	0	8	moderate	0		7.1	21	2.42	84	29.4	34.8	91321	473000	11880	34	66	0	0	-	5.1	0.6	4.5	2 386,5		0.6	2.2	12.4		4.5	4.4	87.9	3.2	SS
47	48.8	1.62	18.59	1	1	0	0	0	0	0	0	4	mild	0		7.9	23.2	2.75	84	28.9	34.2	132516	734000	9790	32	68	0	0	-	9.9	1.5	8.4	1968.9		0.6	48.1	20.8			3	93.6	3.4	SS
48	42	1.59	16.61	0	0	1	0	0	0	0	0	4	mild	0		14.6	42.9	5.49	78	26.5	33.9	146342	335000	19400	51	43	2	4	-	10.2	1	9.2	1474		0.7	55.1	13.3			6.8	90.2	3	SS
49	42	1.57	17.04	7	0	1	0	0	0	0	0	2	mild	0		10	31	3.37	82	29.8	36.3	117558	572000	11 380	62	36	1	1		2.5	0	2.5	1395.3	44	0.7	46.5	17			5.9	90.4	3.7	SS
50	62.5	1.7	21.63	200	11	11	0	1	1	0	0	25	severe	0		6.8	20	1.98	100	34.4	34.3	180000	409000	8 020	25	75		0	-	1.8	0	1.8	2061		1.3	36.6	33.8		4.5	7	86.2	2.3	SS
51	74.5	1.75	24.33	10	2	1	0	0	0	0	0	6	moderate	0		7.7	24.3	3.13	67	21.3	31.8	98218	348000	15 770	36	57	7	0	-	0.7	0	0.7	1068.7							3	92.4	4.6	SS
52	46.8	1.59	18.51	0	2	0	0	0	0	0	0	4	mild	0		8.4	27.3	3.52	78	23.8	30.6	128000	224000	2760	22	78	0	0		1.5	0.1	1.4	1261		0.8	72.4	60.8			10.5	86.3	3.2	SS
53	52.5	1.68	18.6	1	1	1	0	0	0	0	0	6	moderate	0		8.5	26	2.79	94	30.5	32.6	83700	508000	8 090	26	73	1	0	-	7.5	2.3	5.2	924.3							21.5	76.1	2.4	SS
54	56.4	1.62	21.49	15	1	2	0	0	0	0	0	9	moderate	0		7.8	25.3	3.56	71	22	30.9	104705	532000	7840	47	48	4	1	-											2.5	92.9	4.6	SS
55	48	1.56	19.72	7	11	2	0	0	0	0	0	9	moderate	0		7.9	24.5	2.53	97	31.1	32	308254	502000	5020	47	53	0	0	-	1.5	0.4	1.1	2208.3		0.7	36	17.5			13.3	83.8	2.9	SS
56	48.3	1.53	20.63	4	3	0	0	0	0	0	0	7	moderate	0		9	27.3	2.83	96	31.9	33.1	168675	848000	7260	44	54	2	0	-	3.5	0.9	2.6	1222.8	25	0.4	37.9	17			7.3	89.5	3.2	SS
57	51.9	1.64	19.3	0	0	0	0	0	0	0	0	0	mild	0		7.3	22.6	2.55	89	28.7	32.2	72340	333000	12670	27	73	0	0		2	0.1	1.9	2599		0.7	170.4	87.7			8.7	88.6	2.7	SS
58	51.8	1.59	20.49	28	11	0	0	0	0	0	0	7	moderate	0		8.2	26.3	2.58	102	31.9	31.3	89762	707000	10640	39	61	0	0	-	2	0.3	0.7	1669		0.8	58.4	52.6			9.7	87.6	2.7	SS
59	46.4	1.5	20.62	0	4	0	0	0	0	0	0	5	mild	0		7.6	21.8	2.49	87	30.6	35.1	239423	321000	13680	44	56	0	0	-	7.5	1.3	6.2	2773.2		0.6	54.7	23.5			6.3	90.8	2.9	SS
60	54.1	1.58	21.67	15	3	3	0	0	0	0	0	15	moderate	0		7.6	22.5	2.67	84	28.6	33.9	111250	129000	11610	51	42	2	5	-	2.7	0.3	2.4	1714		0.8	57.8	26.1		12.3	6.9	77.6	3.2	SS
61	37.5	1.55	15.61	0	3	0	0	0	0	0	0	7	moderate	1		7.1	21.2	2.61	81	27.3	33.6	611719	358000	11940	20	79	1	0	-	5.9	1.3	4.6	1832.3		0.6	40.4	10.2			6	89.9	4.1	ss
62	40.7	1.64	15.13	0	0	0	0	1	0	1	0	7	moderate	0		4.4	12	1.71	71	25.7	36.4	86087	387000	16350	62	35	0	3		0.9	0.5	0.4	1226		1.1	91.9	5.8			1.6	94.6	3.8	SS
63	53.9	1.62	20.54	2	4	1	0	0	0	0	0	9	moderate	0																										4.1	92.3	3.6	SS
64	42.1	1.56	17.3	5	1	2	0	0	0	0	0	8	moderate	0		7.2	21	2.43	83	29.5	35.5	153365	246000	36540	25	69	3	3	-	2.7	1.3	1.4	1168		0.6	34.1	22.4		57.5	0.7	38.6	3.2	SS
65	53.2	1.67	19.08	0	0	0	0	0	0	0	0	0	mild	0		6.2	18	2.09	84	29.7	35.3	208374	253000	11 850	48	52	0	0	-	5.1	0.3	4.8	2107.5	-	0.8	70.6	18.6			6	90.7	3.3	SS
66	49	1.66	17.89	5	1	1	0	0	0	1	0	13	moderate	0		7.4	21.9	2.82	78	26.3	33.8	124754	718000	7790	32	68	0	0	-	1.4	0.3	1.1	1317.7		0.5	21	11.6			1.6	94.8	3.6	SS
67	39.9	1.6	15.59	0	1	0	0	0	0	0	0	4	mild	0		11.3	36.2	4.06	89	28	31.3	74568	380000	7 920	62	38	0	0	-	0.7	0	0.7	1068		1.1	24.8	16.2			15.8	80.6	3.6	SS
68	49.8	1.6	19.92	1	1	0	0	0	0	0	0	2	mild	0		7.1	21.2	2.61	81	27.3	33.6	611719	358000	11940	20	79	1	0	-	2.4	0.6	1.8	1050		1.1	36.6	33.8			8.3	87.4	4.3	SS
69	42.6	1.5	18.93	0	1	0	0	0	0	0	0	4	mild	0		5.9	18.3	2.28	80	26	32.5	144304	729000	15 510	47	53	0	0	-	1.7	0.2	1.5	1608.4	21	0.7	56.6	35.1			2.6	93.7	3.7	SS
70	46.6	1.7	16.12	30	4	6	0	0	1	0	0	19	severe	0		7.1	21	2.6	79	27.3	34.5	113043	532000	14 660	64	36	0	0	-	9.1	1.1	8	1309		0.6	30.1	22.6		31.2	1	64.8	3	SS
71	53.1	1.72	17.95	7	0	1	0	0	0	0	0	6	moderate	0		9	27.7	3.88	71	23.3	32.7	239062	418000	7 100	60	39	1	0	-	1	0	1	812.9							5.5	90	4.5	SS
72	49	1.72	16.56	30	8	0	0	1	0	0	0	17	severe	0		13.5	40.5	5.49	74	24.6	33.2	217857	467000	10570	32	52	16	0	-	2	0.6	1.4	1685		0.6	28.2	8.1			2.6	94.4	3	SS
73	45.5	1.61	17.55	0	0	0	0	0	0	0	0	2	mild	0		8.3	25.1	2.8	90	29.6	32.9	108345	310000	10280	44	50	4	2	-	3.2	0	3.2	7585		1	11.7	24.8			27.3	70.8	1.9	SS
74	58.5	1.67	20.98	0	0	0	0	0	0	0	0	0	mild	0		9.3	30	3.35	90	27.8	31	95885	402000	13650	27	73	0	0		1.6	0.8	0.8	944.1		1.2	61.1	22.4			16.7	79.9	3.4	SS
75	54.8	1.74	18.1	7	1	0	1	0	0	0	0	11	moderate	0		10.9	32	3.73	85	29.1	34.1	116563	407000	11 560	78	19	3	0	-	4.7	2	2.7	1289.6							4.8	91.4	3.8	SS
76	49.9	1.68	17.68	5	3	2	1	0	0	0	0	16	severe	0		9.2	27.4	3.1	89	29.8	33.7	79146	653000	10650	38	60	0	2	-	4.6	0.6	4	1636		1.1	42.9	21			2.9	93.5	3.6	SS
77	47.2	1.6	18.44	12	4	1	0	0	0	0	0	14	moderate	0		7.7	24.7	3.25	76	23.6	31.1	113043	298000	12400	42	53	1	4	-	1.4	0.4	1	2018		0.8	26.9	10.2		41.1	3.3	52.2	3.4	SS
78	52.8	1.74	17.44	3	6	1	1	1	0	0	0	19	severe	0		9.2	28.7	3.13	92	29.3	32	182214	493000	4570	30	47	19	4	-	3.3	0.3	3	2644.3		1	41.3	25.9			13.6	83.7	2.7	SS
79	50.9	1.68	18.03	0	3	0	0	0	0	0	0	7	moderate	0		5.5	16.3	1.85	88	29.8	33.9	308246	591 000	19 850	42	58	0	0	-	3.7	0.6	3.1	1419.5	-	0.7	57	23.8			6.3	90.7	3	SS
80	46.2	1.66	16.77	0	0	0	0	0	0	0	0	2	mild	0		7.3	23.3	3.35	70	21.9	31.4	263514	424000	4070	27	68	4	1		1.1	0.6	0.5	1684		0.8	38.8	12.4			3.8	91.5	4.7	SS
81	41.8	1.57	16.96	0	0	0	0	0	0	0	0	2	mild	0		9.1	28.8	3.2	90	28.4	31.5	89586	361000	9900	41	56	1	2		0.5	0.3	0.2	1011		0.9	28.2	18		12.1	7.5	76.9	3.5	SS
82	52.1	1.71	17.82	12	1	2	0	1	0	0	0	9	moderate	0		6.4	20	2.47	81	25.8	32	185914	179000	9 860	33	67	0	0	-	0.8	0.3	0.5	1609.4		1	55.7	35		1.1	13.3	82.4	3.2	SS
83	41	1.53	17.51	11	5	6	1	0	1	0	0	27	severe	0		8	25.2	3.33	76	24.1	31.8	43529	387000	8190	34	65	1	0		1.4	0.5	0.9	1236		0.8	52.1	46.9		36.4	1.3	59.2	3.1	SS
84	55.2	1.62	21.03	45	0	6	0	0	0	0	0	7	moderate	0		8.5	26.4	3.69	72	23	32.1	112832	480000	7720	28	68	4	0	-	2.9	0.6	2.3	1893.3		0.9	52.8	25.9			11.9	85	3.1	SS
85	60.6	1.78	19.13	0	0	0	1	0	0	0	0	5	mild	0		7.5	25	4.09	61	18.3	29.9	340002	744000	6700	55	40	5	0	-	2.9	0	2.9	1460		1.4	27.4	17.2			1.1	95	3.9	SS
86	47.4	1.68	16.79	2	0	1	0	0	0	0	0	6	moderate	0		11.8	37.2	4.26	87	27.8	31.7	68673	673000	20370	20	76	4	0		1.3	1	0.3	1380		0.9	23.6	10			25.9	71.6	2.5	SS
87	51.9	1.72	17.65	0	0	0	0	0	0	0	0	2	mild	0		8.3	25	3.02	83	27.5	33/1	173563	343000	9470	55	44	0	1		1.6	0.3	1.3	899.7		0.9	32.7	17.8			20.3	76.2	3.5	SS
88	55	1.77	17.56	2	2	2	0	0	0	0	0	8	moderate	0		8.7	24.5	3.13	78	27.7	35.4	186866	478000	4890	22	74	4	0	-	5.3	0.2	5.1	3568.7		1	110.9	53.8			4.2	92.6	3.2	SS
89	48.1	1.5	21.38	1	1	7	1	0	0	0	0	12	MODERATE	0		4.2	13	1.49	86	28.4	32.9		115000	14600						7.1	2.3	4.8	863		1.1	77.2	36.1			13.1	84.2	2.7	SS
90	44.6	1.64	16.58	0	6	0	0	0	0	0	0	7	moderate	0		7.6	23.1	2.54	91	29.8	32.7	123902	593000	22070	18	80	2	0		3.8	2.4	1.4	1535		0.8	8,6 !	6.2			13.1	84.2	2.7	SS
91	53.6	1.53	22.9	10	1	0	1	0	0	0	0	12	moderate	0																									1.1	6.5	89.1	3.3	SS
92	52.2	1.79	16.29	0	1	0	0	1	0	0	0	9	moderate	0		7	23.4	4.5	52	15.7	30.1	67308	308000	12910	30	67	1	2		3.6	0	3.6	817.8		1.3	58.9	17.6			0.5	96.2	3.3	SS
93	43.7	1.72	14.77	0	10	0	0	0	0	0	0	7	moderate	1		7.7	24	2.56	92	30.2	32.8	76040	218000	16 920	68	29	2	1	-	3.4	1.5	1.9	1014.9		1.4	41.3	39.4			7	89.8	3.2	SS
94	54.3	1.7	18.79	0	4	1	0	0	0	0	0	4	mild	0		8.3	24.3	2.99	81	27.7	34.1	86667	430000	14 370						3.4	0.6	2.8	1787.7							4.9	91.6	3.5	SS
95	38.8	1.47	17.96	0	0	0	1	0	0	0	0	7	moderate	0		7.4	21.8	2.27	96	32.6	33.9	108762	504000	9860	60	38	1	1	-	1.6	0.9	0.7	2096		1.1	136	63.2		8.4	16.3	72.6	2.7	SS
96	63.8	1.76	20.6	0	0	0	0	0	0	0	0	0	mild	0		7.1	20.5	2.62	78	27.1	43.6	123759	485000	8540	42	57	1	0	-	4.6	0.5	4.1	2059		0.8	20.8	28.5			6.8	90.2	3	SS
97	58	1.74	19.27	21	5	0	0	1	0	0	0	15	moderate	0		9.5	30	4.34	69	21.9	32	83062	422 000	9 160	27	73	0	0	-	1.3	0	1.5	706.3							3	93.9	3.1	SS
98	61.1	1.59	24.17	14	3	0	1	0	0	0	0	15	moderate	0		7.6	23.6	2.81	84	27.1	32.2	92783	293000	7 430	36	64	0	0	-	1.2	0.1	1.1	1192.7	12	0.7	50.2	32.9			13.2	83.9	2.9	SS
99	55.1	1.64	20.49	3	1	3	0	0	1	0	0	14	moderate	0		8.9	26	2.57	101	34.7	34.2	239867	562000	11 860	37	59	4	0	-	0.3	0	0.3	931.1		0.9	56.4	49.8			14.1	83.1	2.5	SS
100	51	1.69	17.86	3	0	1	1	0	0	0	0	11	moderate	0		8.4	24.8	2.36	88	35.7	40.4	93456	601000	71420	41	56	3	0	-	2.1	0.3	1.8	1777		1.3	26.8	34.8		15	6.6	75.6	2.8	SS
101	52	1.65	19.1	0	3	1	0	0	0	0	0	7	moderate	0		7.9	24.8	3.22	77	24.6	31.8	39269	169000	4470	56	40	3	1		2.8	0.1	2.7	700.3		1.5	62.9	44.6		3.1	6.5	86.8	3.6	SS
102	50.8	1.71	17.37	7	6	0	0	1	0	0	0	14	moderate	1		11.6	34.9	4.34	81	26.7	33.2	229764	510000	8640	35	64	1	0		5.5	0.5	5	2965		0.9	90.4	48.4			3.4	92.7	3.9	SS
103	46	1.58	18.54	0	1	0	1	0	0	0	0	9	moderate	0		6.5	21	4.74	44	13.7	31.2	19347	548000	7240	39	59	2	0	-	1.3	0	1.3	662.7	18	0.6	22.2	10.5			0	96.6	3.4	SS
104	50.3	1.5	22.36	0	0	0	1	1	0	0	0	10	moderate	0		5.7	17.4	2.21	79	25.9	32.9	256354	716 000	19 820	67	33	0	0	-	6	4.7	1.3	1154		0.8	3.6	6.6			9.8	87.3	2.9	SS
105	55.7	1.59	22.03	0	1	2	0	0	0	0	0	2	mild	0		6.4	19.5	2.36	83	27.3	33	167650	237000	16 110	19	77	4	0	-	4.2	0	4.2	1121							5.8	90.6	3.6	SS
106	41.7	1.54	15.08	0	0	0	0	0	0	0	0	2	mild	0		4.8	14	1.47	95	32.4	34.1	248182	369000	21 880	27	73	0	0	-	9.3	1.5	7.8	1653							14.2	82.6	3.2	SS
107	46.6	1.57	19.03	21	1	13	0	0	0	0	0	6	moderate	0		11.2	34	3.91	86	28.7	33.2	49703	737000	12 800	62	28	10	0	-	0.8	0	0.8	929.2						26.7	11.2	59.2	2.9	SS
108	51.6	1.72	17.44	0	0	0	0	0	0	0	0	2	mild	0		9.2	15.6	1.66	94	31.3	33.1	102436	528000	39070	37	62	1	0	-	0.3	0.2	0.1	2023		1.1	46.9	36			20.7	76.4	2.9	SS
109	51.9	1.69	18.17	0	0	0	0	1	0	0	0	7	moderate	0		8.2	25.2	3.34	76	24.6	32.6	78588	268000	8 700	43	53	4	0	-	12	1.9	10.1	1086.1	41	0.6	53.1	22.6			4.9	91.3	3.8	SS
110	60.8	1.62	23.17	18	1	0	0	0	0	0	0	7	moderate	0		7.2	20.4	2.59	79	27.8	35.1	154367	34000	9 250	52	47	1	0	-	3.1	0.3	2.8	2215		0.8	78.3	40.9		37.4	3.4	56.4	2.8	SS
111	48.5	1.67	17.39	1	1	11	0	0	0	0	0	9	moderate	0		5.2	14.4	1.38	106	38.1	35.9	186341	302000	10810	43	57	0	0	-	4.7	1.7	3	2000		1	47.6	37.4		2.8	9.2	84.8	3.2	SS
112	51.4	1.66	18.65	0	0	0	0	0	0	0	0	2	mild	0		7.2	22.6	2.58	88	27.9	31.9	56087	616000	8790	30	64	2	4		2.2	0.4	1.8	5.2		0.9	40	14.2			5.6	90.6	3.8	SS
113	59.6	1.77	19.02	14	0	1	0	0	0	0	0	10	MODERATE	1		7.8	23.9	3.15	76	24.6	32.5	111364	707000	7690	56	39	4	1	-	5.2	1.1	4.1	1133		0.9	30.1	13.9			1.8	94.9	3.3	SS
114	50.1	1.58	20.07	0	3	0	0	0	0	0	0	5	moderate	0		9.2	29	2.78	79	27.2	34.6	370667	184000	10450	36	64	0	0	-	4.5	0.8	3.7	1339		0.9	57.2	27.1			5.2	90.7	4.1	SS
115	52.8	1.58	21.15	0	0	0	0	0	0	0	0	0	mild	0		8.1	24	2.6	92	31.3	33.9	72968	497000	11280	38	55	7	0	-	1.6	0.3	1.3	2314.8		0.9	51	16			12.6	84.3	3.1	SS
116	47.6	1.67	17.07	0	1	1	0	1	0	0	0	11	moderate	0		8, 3	26.2	2.9	88	27.6	31.6	92672	433000	5270	17	82	1	0		1.8	0.6	1.2	980.4		0.7	36.9	31.7		2.1	20.5	74.4	3	SS
117	51.5	1.7	17.82	0	5	4	1	1	0	0	0	22	severe	0		6.6	19	2.58	73	25.4	34.7	114667	411000	12 110	25	75	0	0	-	1.9	0	1.9	1449.5		0.8	34.1	30.9			1.3	95.3	3.4	SS
118	45	1.59	17.8	0	0	3	1	0	0	0	0	14	moderate	0		4.5	12.7	1.31	98	34.4	35.2	214064	940000	16990	30	68	2	0	-	3.9	2.5	1.4	2264		1.1	41.3	12.4		13.6	8.9	74.9	2.6	SS
119	47.2	1.53	20.16	3	1	1	1	0	0	0	0	11	moderate	0		6.2	19	1.94	98	32.1	32.8	122816	343000	15500	64	35	1	0	-	0.9	0.3	0.6	2472		0.7	18.6	11		3.5	4.9	88.5	3.1	SS
120	49	1.61	18.9	35	4	0	0	0	0	0	0	10	moderate	0		6.2	19.5	3.06	64	20.2	31.7	182674	644000	8890	76	23	1	0		1.2	1.1	0.1	900.1		1.1	36.2	4.4						SS
121	50.7	1.64	18.85	14	4	5	0	0	0	0	0	17	severe	0		12.4	35.4	5.44	65	22.7	34.9	72743	308000	7300	77	23	0	0	-	1.8	0.4	1.4	1074		0.8	22.4	17.6			4.8	90.8	4.4	SS
122	52.2	1.68	18.49	2	11	1	0	0	0	0	0	11	moderate	0		10.7	35.4	3.9	91	27.4	30.1	177275	594000	14780	20	66	14	0	-	1.4	0	1.4	3572.6		0.6	40.6	10.6			12.3	84.4	3.3	SS
123	51.5	1.65	18.92	12	4	0	0	0	0	0	0	12	moderate	0		7.3	23	2.45	94	33.3	35.4	113953	313000	13 380	43	56	1	0	+	1.3	0	1.3	1639.4		0.8	48.7	40.5			6.9	90.1	3	SS
124	45.6	1.6	17.81	4	6	1	0	0	0	0	0	11	moderate	0		7.9	24.9	3.09	80	25.5	31.9	69438	308000	9 730	31	67	2	0		1.3	0	1.3	899.1		0.7	28.2	23.8			3.3	92.4	4.3	SS
125	60	1.75	20.47	90	1	21	0	0	1	0	0	20	severe	1		8.4	24.8	2.55	98	32.8	33.6	77681	186000	9 290	29	71	0	0		2.7	2.6	0.1	2012		1.1	128.2	72.3			5.1	91.4	3.5	SS
126	48.8	1.62	18.59	0	0	0	0	0	0	0	0	2	mild	0		7.9	23.3	2.72	86	29	33.6	103948	449000	8370	34	66	0	0	-	1.7	0.1	1.6	2472		0.9	52.1	45.8			14.8	82.4	2.8	SS
127	53	1.64	19.71	14	1	1	0	0	0	0	0	9	moderate	0		7.2	22.9	3.11	74	23.1	31.3	112376	253000	10520	36	57	5	2	-	1.8	0.3	1.5	1825		0.9	22.2	15.2			6.4	89.2	4.4	SS
128	42.5	1.65	15.61	2	0	0	0	0	0	0	0	4	mild	0		13.2	37.6	4.29	88	30.7	35	63934	617000	7680	43	54	3	0	-	11.4	1	10.4	2756		0.8	136	52.6			6.7	90.1	3.2	SS
129	57.5	1.67	20.62	12	1	1	0	0	0	0	0	6	moderate	0		19.2	57.8	6.8	85	28.2	33.3	63708	243 000	7630	72	28	0	0	-	6.5	1.5	5	1951.5	-	0.9	87.8	16.7		1.2	7.1	88.8	2.9	SS
130	52.4	1.69	18.46	21	3	2	0	0	0	0	0	14	moderate	0		6.4	21.2	2.53	79	25.4	32.3	297647	1077000	4600	13	85	2	0	-	3.4	0.1	3.3	1105		1.4	82.4	142.9		12.6	6.7	77.2	3.5	SS
131	48.7	1.65	17.89	0	0	0	0	0	0	0	0	2	mild	0		8.2	25.9	2.92	89	28	31.4	69940	606000	5140	33	66	1	0		0.8	0	0.8	973.2		0.9	41.2	26.4			10.6	85.7	3.7	SS
132	47.2	1.59	18.67	90	4	0	0	0	0	0	0	12	moderate	0		13.6	42	4.6	92	29.6	32.3	246429	308000	17550	27	70	3	0		1.3	0.2	1.1	1424		0.7	39.8	26.5			19.5	78	2.5	SS
133	46.3	1.54	19.65	7	3	1	0	0	0	0	0	7	moderate	0		6.8	21.6	2.41	90	28.4	31.7	119307	221000	7 850	37	62	1	0	-	2.2	0	2.2	1499.9	16	0.6	57	22.6			9.2	87	3.8	SS
134	57	1.69	19.96	0	0	0	0	0	0	0	0	0	mild	0		6.1	18	2.07	87	29.7	34	346924	368000	5090	36	63	1	0		3.9	0.6	3.3	2008.6		0.8	75.2	18.6			2.5	93.9	3.6	SS
135	49.4	1.61	19.06	0	0	0	0	0	0	0	0	0	mild	0		8.9	26.8	3.41	79	26	33	58672	267000	16240	62	35	3	0		1.2	0.4	0.8	1191		1.1	118.5	27.1			7.8	89	3.2	SS
136	48.9	1.66	17.75	140	10	1	0	0	0	0	0	12	moderate	1		15.2	46.4	5.61	83	27.1	32.8	72857	411000	6 920	19	75	6	0	-	0.8	0	0.8	699.5		0.9	38.4	22.2		24.5	1	71.1	3.4	SS
137	43.7	1.74	14.52	0	0	0	0	1	0	0	0	7	moderate	0		11.4	34.1	4.68	74	24.7	33.5	82588	553000	19300	64	32	1	3		1.2	0.6	0.6	1851		1	35.3	17.5			4.1	91.9	4	SS
138	59.5	1.78	18.78	6	2	0	0	1	0	0	0	11	moderate	0		9.2	29.1	3.93	74	23.3	31.4	68947	771000	11060	44	56	0	0		0.8	0	0.8	1186		1.1	32.9	20.7			9.7	86.4	3.9	SS
139	43.5	1.67	15.6	0	5	0	0	0	0	0	0	7	moderate	1		7.4	22.4	2.86	78	26	33.2	129023	667000	12580	41	59	0	0	-	1.5	0.3	1.2	1029.9		0.7	39.5	27.5			4.7	91.8	3.5	SS
140	21.9	1.21	14.96	0	0	0	0	0	0	0	0	2	mild	0		3.2	9.9	1.63	61	19.8	32.3	185973	84000	4750	13	82	4	1	-	3.4	0.6	2.8	1395		0.8	26.6	20.9			4.3	91.3	4.4	SS
141	41	1.61	15.82	1	0	1	0	0	1	0	0	9	moderate	0		6.1	18	2.06	86	29.9	34.9	418032	378000	12590	31	63	6	0		3.7	1.6	2.1	1604.6		0.4	60	16.6			7.3	89.5	3.2	SS
142				0	1	0	0	0	0	0	0	2	mild	0		8	24.2	2.89	84	27.5	32.9	159082	927000	8840	52	45	3	0	-	4.5	0.6	3.9	1286							3.7	93.2	3.1	SS
143	50	1.6	19.53	0	3	1	0	0	0	0	0	7	moderate	0		12.3	35.7	4.45	80	27.7	34.5	83234	686000	17370	44	56	0	0	+	2.7	0.7	2	4278		0.9	42	24			5.3	91.5	3.2	SS
144	42.9	1.54	18.09	6	11	0	0	0	0	0	0	9	moderate	0		7.3	21	2.26	92	34.4	35.1	204218	771000	4940	51	49	0	0		1.7	0.2	1.5	2516.4		0.6	56.8	10.7			6.1	91.3	2.6	SS
145	42.2	1.64	15.69	3	0	1	0	1	0	0	0	11	moderate	0		4.5	13.3	1.27	105	35.7	34.1	318132	393000	22470	68	32	0	0		4.6	1.8	2.8	1692		0.9	83.7	31.2			7.5	89.1	3.4	SS
146	55.7	1.73	18.61	0	4	0	0	0	0	0	0	7	moderate	0		8.1	24.1	3.12	77	26	33.7	105405	458000	9310	28	64	8	0	+	2.7	0.7	2	1702.4		1	61.1	34.3			5.7	90.7	3.6	SS
147	47	1.61	18.13	2	4	0	0	0	0	0	0	9	moderate	0		9.2	29.9	3.22	93	28.6	30.7	42092	280000	7400	21	73	4	2		1.8	1.1	0.7	1001		1.1	66.7	11.6			20.2	76.5	3.3	SS
148	51	1.74	16.85	0	1	0	0	1	0	0	0	9	moderate	0		6.1	19.8	2.36	84	25.8	30.8	147500	885000	8 780	21	79	0	0	-	1.4	0	1.4	799.3	25	0.6	58.4	24.5			3	92.6	4.4	SS
149	53.5	1.64	19.89	0	5	0	1	0	0	0	0	7	moderate	0		7.5	22	2.49	82	30.1	36.7	143654	483000	9 950	50	50	0	0	-	1.7	0	1.7	1635.6						0.3	6.7	92.7	0.3	SS
150	50.6			0	0	0	0	0	0	0	0	0	mild	0		7	20	2.19	91	31.9	34.9	127857	614000	13 860	34	50	6	0	-	3	0.2	2.8	1903		0.6	46.1	19.3			3.6	93.4	3	SS
151	50.9			2	2	1	0	0	0	0	0	6	moderate	0		6.2	18.8	1.71	109	36	33.2	57000	530000	8310	55	39	4	2	-	2.4	0.5	1.9	187							6	90.1	3.9	SS
152	58.7	1.69	20.55	0	0	0	0	0	0	0	0	0	mild	0		8.6	28.1	3.83	74	22.6	30.7	110376	460000	14490	58	36	2	4	+	3.3	0.3	3	1583		1.2	48.9	30.1			4.1	91.7	4.2	SS
153	46	1.4	23.64	2	2	1	0	0	0	0	0	6	moderate	0		9	27	3.1	87	29.1	33.5	84932	423000	10 160	33	66	1	0	-	0.8	0	0.8	1205						12.7	14.7	69.4	3.2	SS
154	41.8	1.66	15.26	0	0	0	1	0	0	0	0	7	moderate	0		8.5	26.8	3.73	91	31.3	34.5	254318	211000	12 690	16	83	1	0	+	8.5	0.5	7	1890.4							10	87	3	SS
155	53.8	1.61	20.76	0	0	1	0	0	0	0	0	2	mild	0		7.2	21.6	2.25	86	32.1	37.5	132421	539000	13 240	51	47	2	0	-	8.1	1.5	6.6	2822.6	-	0.9	83.7	20.7			5.4	91.5	3.1	SS
156	43.5	1.52	18.83	3	1	0	0	0	0	0	0	6	moderate	0		9.1	27.5	3.03	91	29.8	32.9	102374	664000	5570	64	31	4	1	-	4.2	0.7	3.5	1166		0.6	37.1	21			14	83.3	2.7	SS
157	50.6	1.71	17.3	0	0	0	0	0	0	0	0	2	mild	0		7.7	22.2	2.64	84	29	34.5	116872	618000	11510	52	47	1	0		0.9	0.8	0.1	1327.4		1.1	54.4	9.2			1.3	94.5	4.2	SS
158	53.9	1.67	19.33	2	1	1	0	0	0	0	0	6	moderate	0		7.9	22.3	2.72	82	29.2	35.6	79416	625000	9730	34	62	4	2	-	2.2	0.4	1.8	2015.8		0.8	10.9	40			1.9	95.1	3	SS
159	55	1.77	17.56	8	3	2	0	0	0	0	0	14	moderate	1		7.8	23.9	2.91	82	26.7	32.4	87651	538000	11090	66	40	4	0	-	3.2	0.3	2.9	1426		0.9	35.2	34.5			2.9	93.6	3.5	SS
160	52.1	1.71	17.82	15	2	7	0	0	0	0	0	14	moderate	0		10.2	31	4.16	79	26	32.7	412252	648000	15460	42	55	1	2	-	3.2	1	2.2	1236		0.8	57	42.3			4	92.8	3.2	SS
161	37.4	1.63	14.08	0	3	0	0	0	0	0	0	7	moderate	0		6.3	19.5	2.17	90	29	32.3	187953	609000	15220	18	82	0	0	++	3.9	0.9	3	1750.6		0.9	40.6	19.8			17.7	79.1	3.2	SS
162	50.9	1.69	17.82	0	12	0	0	0	0	0	0	7	moderate	0		7.7	23.8	2.99	80	25.7	33.2	183356	621000	7 710	18	82	0	0	-	2.1	0.2	1.9	1470.8		0.9	36.5	12.1			4.6	92.1	3.3	SS
163	42.7	1.56	17.55	0	1	0	0	0	0	0	0	4	mild	0		7.5	23	2.46	94	30.3	32.4	118759	764000	7960	25	69	2	4		5.5	0.5	5	1224		0.8	39.2	37.4			8.9	88.6	2.5	SS
164	43.5	1.6	16.99	0	0	1	0	0	0	0	0	4	mild	0		6.2	18.3	2.04	90	30.6	34.2	57196	749000	13060	30	70	0	0	-	3.1	0.3	2.8	1845.8		0.6	23.8	1.1			10.4	86.7	2.9	SS
165	56	1.63	21.08	7	1	1	1	0	1	0	0	16	moderate	0		7	21.4	2.6	82	27	32.9	200000	694000	19 280	38	60	2	0	-	1.3	0	1.3	920.5	24	0.7	26.4	9.5			8.2	88.9	2.9	SS
166	38.4	1.64	14.28	16	4	0	0	0	0	0	0	12	moderate	0		8.7	27.5	2.84	97	30.7	31.7	83529	316000	10440	29	64	6	1		1.3	0.3	1	1167		1.1	79	61.8			6.1	90.7	3.2	SS

## Sheet: GRAPHS
		MALES			FEMALES
		Severity score	HbF		Severity score	HbF
		16	0		14	2.2
		9	10		2	7.3
		6	7.6		9	16.7
		20	2.5		12	1.1
		11	2.5		2	1.2
		6	2.3		12	15.5
		4	2.1		6	6.9
		0	4.9		7	0.6
		5	29.3		8	3.8
		11	3.3		9	1.1
		12	3.7		7	1.1
		15	1.4		0	7
		12	15.6		8	10.7
		8	3.2		0	1.5
		9	7.2		9	8.3
		6	9.8		10	4.3
		2	2.3		9	0.6
		8	8.3		4	7.2
		4	3		6	6.2
		2	5.9		6	5.2
		7	6		4	6.1
		4	2.6		15	7.5
		19	1		14	9.8
		17	2.6		0	5.6
		11	4.8		2	5.2
		16	2.9		7	3.3
		19	13.6		11	7.5
		7	6.3		8	4.4
		9	13.3		4	6.8
		5	1.1		25	7
		8	4.2		6	3
		9	0.5		4	10.5
		7	7		6	21.5
		15	3		9	2.5
		11	6.6		9	13.3
		14	3.4		7	7.3
		2	20.7		0	8.7
		7	4.9		7	9.7
		9	9.2		5	6.3
		10	1.8		15	6.9
		11	20.5		7	1.6
		22	1.3		9	4.1
		20	5.1		8	0.7
		4	6.7		0	6
		6	7.1		13	1.6
		14	6.7		4	15.8
		12	1		2	8.3
		7	4.1		6	5.5
		11	9.7		2	27.3
		7	4.7		0	16.7
		2	4.3		14	3.3
		7	5.7		2	3.8
		9	3		2	7.5
		7	10		27	1.3
		2	5.4		7	11.9
		2	1.3		6	25.9
		6	1.9		2	20.3
		14	2.9		12	13.1			Fig 3. Fetal hemoglobin and severity score according to sex
		14	4		7	13.1
					12	6.5
					4	4.9
					7	16.3
					0	6.8
					15	13.2
					14	14.1
					7	6.5
					9	0
					10	9.8
					2	5.8
					2	14.2
					6	11.2
					7	3.4
					2	5.6
					5	5.2
					0	12.6
					14	8.9
					11	4.9
					10
					17	4.8
					11	12.3
					12	6.9
					11	3.3
					2	14.8
					9	6.4
					2	10.6
					12	19.5
					7	9.2
					0	2.5
					0	7.8
					9	7.3
					2	3.7
					7	5.3
					9	6.1
					11	7.5
					9	20.2
					7	6.7
					0	3.6
					6	6
					0	4.1
					6	14.7
					6	14
					7	17.7
					7	4.6
					4	8.9
					4	10.4
					16	8.2
					12	6.1
		Correlation between age and disease severity according to sex
					Female		Male
					age	severity	age	severity
					29	14	22	16
					40	2	27	9
					29	9	20	6
					18	12	26	20
					20	2	18	11
					28	12	20	6
					29	6	20	8
					19	7	21	0
					29	8	18	5
					29	9	21	11
					26	7	19	12
					18	0	33	15
					24	8	36	12
					23	0	19	8
					27	10	23	9
					34	9	18	6
					40	4	20	2
					21	6	21	8
					20	6	29	4		Fig 2. Distribution of disease severity score according to age and sex.
					24	4	25	2
					31	15	18	7
					29	14	18	4
					32	0	24	19
					36	2	19	17
					30	7	26	11
					20	11	23	16
					20	8	33	19
					28	4	23	9
					38	25	24	5
					18	6	21	8
					23	4	24	9
					26	6	32	7
					40	9	26	15
					25	9	20	7
					19	7	25	11
					23	7	28	14
					37	5	24	2
					32	15	23	7
					27	7	27	9
					19	9	28	10
					28	8	22	11
					40	0	25	22
					29	13	25	20
					18	4	19	4
					26	2	33	14
					33	6	22	12
					18	2	19	7
					26	0	23	11
					19	14	20	7
					34	2	18	2
					19	2	29	7
					30	27	18	9
					27	7	25	7
					33	6	32	2
					28	2	19	2
					20	12	33	6
					27	7	24	6
					23	12	23	14
					18	4	23	14
					40	7
					25	0
					19	15
					36	14
					18	7
					34	9
					34	10
					26	4
					18	2
					21	6
					24	0
					19	7
					22	2
					35	5
					18	0
					36	7
					31	11
					29	10
					25	9
					33	17
					21	11
					25	12
					27	11
					18	2
					28	9
					38	2
					22	12
					19	7
					30	0
					18	0
					28	9
					20	9
					18	2
					30	7
					28	11
					22	9
					19	10
					20	0
					20
					22	0
					30	6
					19	6
					23	7
					22	7
					18	4
					35	4
					29	11
					25	12

## Sheet: Abbreviations
Abbreviations:
	ALAT	alanine aminotransferase
	ASAT	Aspartate aminotransferase
	BMI	body mass index
	Creat	creatinine
	D bili	direct bilirubin
	HB	hemoglobin
	HCT	hematocrit
	I bili	indirect bilirubin
	LDH	lactate dehydrogenase
	MCH	Mean corpuscular hemoglobin content
	MCHC	mean corpuscular hemoglobin concentration
	RBCs	Red blood cells
	T bili	total bilirubin
	Transf	transfusions
	VOC	vaso occlusive crises
	WBC	white blood cells

## Sheet: Initial group
	Initial group of 180 patients
N°	N°	SEX	AGE	WEIGHT (Kg)	Height (m)	BSA (m²)	BMI (kg/m²)	hosp days/y	VCO severe/y	transf/y	Hip disease	leg ulcer	hepatobil compl	neurologic events	renal disorders	Disease severity			Hb	HCT	G,R	VGM	TCMH	CCMH	RETICULOCYTES	PLAQUETTES	G,B /mm3	F,L %	G,E	BT	BD	BI	LDH	UREE	CREAT	SGOT	SGPT		HbA1 %	HbF %	HbS %	HbA2 %		DIAGN DNA				MLPA
1	1	M	33	49.5	1.57		20.082	25	4	0		cic	cholelithiasis	0	0	15= moderate			9.4	28.3	3.59	79	26.2	33.2	190059	380 000	10 050	N32 L67 E1	-	4.8	0	4.8	1134.6							1.4	94.9	3.7		SS
2	2	F	30	46	1.395		23.6379	2	2	1						6= moderate			9	27	3.1	87	29.1	33.5	84932	423 000	10 160	N33 L66 E1	-	0.8	0	0.8	1205						12.7	14.7	69.4	3.2		SS
3	3	F	33	53.1	1.72		17.9489	7		1						6= moderate			9	27.7	3.88	71	23.3	32.7	239062	418000	7 100	N60 L39 E1	-	1	0	1	812.9							5.5	90	4.5		SS
4	4	M	21	55	1.735		18.2711	5	1	1						8= moderate			11.3	34.4	3.74	92	30.3	32.9	114490	503 000	14 440	N54 L43 E3	-	3	0.8	2.2	1395.3							8.3	88.7	3		SS
5	5	M	32	43.7	1.72		14.7715	0	10	0	0	0				7= moderate			7.7	24	2.56	92	30.2	32.8	76040	218000	16 920	N68 L29 E2 M1	-	3.4	1.5	1.9	1014.9		1.4	41.3	39.4			7	89.8	3.2		SS
6	6	F	26	45.8	1.575	1.399	18.4631	0	0	0	0	0	cholelithiasis	0	0	7= moderate			6.8	21.4	2.43	76	25.8	34	155769	492 000	25 210	N53 L47	+	7.3	1.5	5.8	140.4							1.1	95.2	3.7		SS
7	7	F	27	45.6	1.6		17.8125	4	6	1						11= moderate			7.9	24.9	3.09	80	25.5	31.9	69438	308 000	9 730	N31 L67 E2		1.3	0	1.3	899.1		0.7	28.2	23.8			3.3	92.4	4.3		SS
8	8	M	25	41.8	1.655		15.2609	0		0	yes					7= moderate			8.5	26.8	3.73	91	31.3	34.5	254318	211 000	12 690	N16 L83 E1	+	8.5	0.5	7	1890.4							10	87	3		SS
9	9	F	18	74.5	1.75		24.3265	4+x	2	1						6= moderate			7.7	24.3	3.13	67	21.3	31.8	98218	348 000	15 770	N36 L57 E7	-	0.7	0	0.7	1068.7							3	92.4	4.6		SS
10	10	F	29	49.1	1.565		20.0472	4	3	1						9= moderate			8	25.1	3.23	77	25.5	33.1	115357	230 000	12 830	N40 L56 E4	-	3.3	0	3.3	1195.6							1.1	95.4	3.5		SS
11	11	M	20	52.7	1.75		17.2082	1	1	1						6= moderate			4.2	13.2	1.3	90	32.1	35.8	162500	298 000	18 880	N28 L72	-	11.6	6.9	4.7	1872						4.2	2.3	89.7	3.8		SS
12	12	M	24	46.6	1.7		16.1246	30	4	6			cholecystectomie			19= severe			7.1	21	2.6	79	27.3	34.5	113043	532 000	14 660	N64 L36	-	9.1	1.1	8	1309		0.6	30.1	22.6		31.2	1	64.8	3		SS
13	13	F	29	45.6	1.61		17.5919	3	1	0						6= moderate			9.3	29.3	4.02	73	23.1	31.6	56620	439000	8 660	N48 L50 E2	-	1.5	0	1.5	929.2							6.9	88	5.1		SS
14	14	M	22	45.6	1.61		17.5919	3	1	0						6= moderate			15.2	46.4	5.61	83	27.1	32.8	72857	411 000	6 920	N19 L75 E6	-	0.8	0	0.8	699.5		0.9	38.4	22.2		24.5	1	71.1	3.4		SS
15	15	F	26	52.5	1.68		18.6012	1	1	1						6= moderate			8.5	26	2.79	94	30.5	32.6	83700	508000	8 090	N26 L73 E1	-	7.5	2.3	5.2	924.3							21.5	76.1	2.4		SS
16	16	F	30	52	1.695		18.0994			10		0				7= moderate			7.2	22.4	2.58	87	30.9	35.5	82500	53000	9 770	N37 L62 E1	-	1.1	0	1.1	2618.1						28	3.3	65.7	3		SS
17	17	F	38	62.5	1.7		21.6263	1 an	10	10		rigth	cholelithiasis			25= severe			6.8	20	1.98	100	34.4	34.3	180000	409000	8 020	N25 L75	-	1.8	0	1.8	2061		1.3	36.6	33.8		4.5	7	86.2	2.3		SS
18	18	M	25	51.5	1.7		17.8201		5	4	yes	bilat				22= severe			6.6	19	2.58	73	25.4	34.7	114667	411000	12 110	N25 L75	-	1.9	0	1.9	1449.5		0.8	34.1	30.9			1.3	95.3	3.4		SS
19	19	F	36	55.1	1.64		20.4863	3	1	3			cholelithiasis			14= moderate			8.9	26	2.57	101	34.7	34.2	239867	562000	11 860	N37 L59 E4	-	0.3	0	0.3	931.1		0.9	56.4	49.8			14.1	83.1	2.5		SS
20	20	F	25	51.5	1.65		18.9164	12	4	0						12= moderate			7.3	23	2.45	94	33.3	35.4	113953	313000	13 380	N43 L56 E1	+	1.3	0	1.3	1639.4		0.8	48.7	40.5			6.9	90.1	3		SS
21	21	F	21	48.1	1.53		20.5477	3	4	2		0				9= moderate			6.9	21	2.27	81	30.4	37.4	194128	713000	11 350	N50 L48 E2	-	0.1	0	0.1	2139.6							6.2	93.8			SS
22	22	F	21	46.6	1.565		19.0264	2	1	1						6= moderate			11.2	34	3.91	86	28.7	33.2	49703	737000	12 800	N62 L28 E10	-	0.8	0	0.8	929.2						26.7	11.2	59.2	2.9		SS
23	23	F	19	53.5	1.64	1.5944	19.8914	0	5	0	yes	0	0	0	0	10= moderate			7.5	22	2.49	82	30.1	36.7	143654	483000	9 950	N50 L50	-	1.7	0	1.7	1635.6						0.3	6.7	92.7	0.3		SS
24	24	F	26	55.7	1.59	1.4921	22.0324	0	1	0	0	0	0	0	0	2=mild			6.4	19.5	2.36	83	27.3	33	167650	237000	16 110	N19 L77 E4	-	4.2	0	4.2	1121							5.8	90.6	3.6		SS
25	25	M	23	52.1	1.71	1.5629	17.8174	12	1	2	0	right	0	0	0	16= moderate			6.4	20	2.47	81	25.8	32	185914	179000	9 860	N33 L67	-	0.8	0.3	0.5	1609.4		1	55.7	35		1.1	13.3	82.4	3.2		SS
26	26	F	19	61.1	1.59	1.5976	24.1683	14	3	0	yes	0	0	0	0	15=moderate			7.6	23.6	2.81	84	27.1	32.2	92783	293000	7 430	N36 L64	-	1.2	0.1	1.1	1192.7	12	0.7	50.2	32.9			13.2	83.9	2.9		SS
27	27	F	19	50.9	1.68		18.0343	0	3	0						7= moderate			6.8	21.6	2.41	90	28.4	31.7	119307	221000	7 850	N37 L62 E1	-	2.2	0	2.2	1499.9	16	0.6	57	22.6			9.2	87	3.8		SS
28	28	M	18	51	1.74		16.845	0	1			Dte				9= moderate			6.1	19.8	2.36	84	25.8	30.8	147500	885000	8 780	N21 L79	-	1.4	0	1.4	799.3	25	0.6	58.4	24.5			3	92.6	4.4		SS
29	29	F	27	51.6	1.625	1.5605	19.5408	0	3	0	yes	0	0	0	0	10= moderate			7.5	24	3.22	74	23.4	31.5	119259	154000	3 220	N33 L67	-	0.6	0	0.6	674.3	26	0.8	40.4	22.8			4.3	92.1	3.6		SS
30	30	F	25	53.7	1.77		17.1407	2	0	0		yes				9= moderate			10.1	31.8	4.13	77	24.4	31.7	48972	378000	21 270	N42 L56 E2	-	3.5	0.9	2.6	1487.3	41	0.7	43.9	22.2			8.3	88.3	3.4		ss
31	31	F	29	57.6	1.54		24.2874	14	1	1						9=moderate			8.9	26	2.85	91	31.3	34.2	131250	459000	10 930	N33 L66 E1	-	1	1	0	898.2	24	0.7	26.8	16.8			16.7	80.7	2.6		SS
32	32	F	29	56	1.63		21.0772	7	1	1	yes	0	0			11=moderate			7	21.4	2.6	82	27	32.9	200000	694000	19 280	N38 L60 E2	-	1.3	0	1.3	920.5	24	0.7	26.4	9.5			8.2	88.9	2.9		SS
33	33	M	23	49.5	1.595		19.4574	5	3	1						9= moderate			8.9	27.9	4.04	69	22.2	32.1	106307	463000	12 180	N47 L48 E5	-	1	0	1	884.6	34	0.8	47.9	34.5			7.2	88.7	4.1		SS
34	34	F	19	48.3	1.53		20.6331	4	2	0						7= moderate			9	27.3	2.83	96	31.9	33.1	168675	848000	7260	N44 L54 E2	-	3.5	0.9	2.6	1222.8	25	0.4	37.9	17			7.3	89.5	3.2		SS
35	35	F	29	47.3	1.57		19.1894	7	3	1	left					14= moderate			7.2	21.6	2.6	83	27.7	33.4	123308	444000	5 630	N64 L36	-	2	0.3	1.7	1507.7	-	1	54.9	4.1		6.1	2.2	88.3	3.4		SS
36	36	M	20	50.9	1.68		18.0343	0	3	0						7= moderate			5.5	16.3	1.85	88	29.8	33.9	308 246	591 000	19 850	N42 L58	-	3.7	0.6	3.1	1419.5	-	0.7	57	23.8			6.3	90.7	3		SS
37	37	M	33	57.5	1.67		20.6174	12	1	1						6= moderate			19.2	57.8	6.8	85	28.2	33.3	63 708	243 000	7630	N72 L28	-	6.5	1.5	5	1951.5	-	0.9	87.8	16.7		1.2	7.1	88.8	2.9		SS
38	38	F	19	60.8	1.62	1.6741	23.1672	18j	1	0	0	0	0	0	0	7=moderate			7.2	20.4	2.59	79	27.8	35.1	154367	34000	9 250	N52 L47 E1	-	3.1	0.3	2.8	2215		0.8	78.3	40.9		37.4	3.4	56.4	2.8		SS
39	39	F	20	56	1.68		19.8413	0	36	1						6= moderate			6.7	21	2.29	76	26.5	35	186210	457000	17 560	N51 48 E1	-	1.3	0.7	1.4	1437.9		0.6	6.7	2.7			5.2	91.2	3.6		SS
40	40	F	34	50.3	1.5	1.4738	22.3556	0	0	0	yes	bilateral	0	0	0	10=moderate			5.7	17.4	2.21	79	25.9	32.9	256354	716 000	19 820	N67 L33	-	6	4.7	1.3	1154		0.8	3.6	6.6			9.8	87.3	2.9		SS
41	41	F	20	48.8	1.68		17.2902	2	1	1	0	0	0	0	0	8= moderate			7.1	21	2.42	84	29.4	34.8	91321	473000	11880	N34 L66	-	5.1	0.6	4.5	2 386,5		0.6	2.2	12.4		4.5	4.4	87.9	3.2		SS
42	42	F	18	46.1	1.67		16.5298	0	10	0	0	0	0	AVC	0	12= moderate			7.2	21.7	2.3	81	31.2	38.2	159 406	680000	20660	N55 L44 E1	+	4.7	0.7	4	2603.6		0.7	73	58.6			1.1	95.9	3		SS
43	43	F	31	57.3	1.64		21.3043	50	5	5	0	0	0	0	0	15= moderate			7.9	23.5	2.84	83	27.7	33.4	156330	464000	10030	N49 L51	+	2	0	2	1930.1		0.7	31.7	15.8			7.5	88.9	3.6		SS
44	44	M	29	55.7	1.73		18.6107		4	0						7= moderate			8.1	24.1	3.12	77	26	33.7	105405	458000	9310	N28 L64 E8	+	2.7	0.7	2	1702.4		1	61.1	34.3			5.7	90.7	3.6		SS
45	45	M	20	43.5	1.67		15.5975		5	0						7= moderate			7.4	22.4	2.86	78	26	33.2	129023	667000	12580	N41 L59	-	1.5	0.3	1.2	1029.9		0.7	39.5	27.5			4.7	91.8	3.5		SS
46	46	M	19	60	1.55		24.974	2	3	0			+			12= moderate			8.5	27.2	4.31	63	19.8	31.3	449 000	85629	6930	N50 L50	-	1.6	0.3	1.3	1352.6		0.9	21.8	17.4			3.7	93.1	3.2		SS
47	47	M	18	37.5	1.55		15.6087	0	3	0						7= moderate			7.1	21.2	2.61	81	27.3	33.6	611719	358000	11940	N20 L79 E1	-	5.9	1.3	4.6	1832.3		0.6	40.4	10.2			6	89.9	4.1		ss
48	48	F	20	47.5	1.64		17.6606	6	4	0						9= moderate			7.2	21.7	2.51	86	28.8	33.3	117656	492000	10070	N44 L56	-	2.1	0.4	1.7	1781.9		0.9	56.1	17.9			1	95.9	3.1		XXX
49	49	F	23	37.4	1.63		14.0766		5							7= moderate			6.3	19.5	2.17	90	29	32.3	187953	609000	15220	N18 L82	++	3.9	0.9	3	1750.6		0.9	40.6	19.8			17.7	79.1	3.2		SS
50	50	F	18	48	1.67		17.2111	10	2	4						14= moderate			7.5	23.5	2.58	91	29.2	32.1	177931	763000	12060	N32 L58 E10	-	3.2	0.2	3	2807.1		0.9	26.6	19.6			x	x	x		XXX
51	51	F	21	52.2	1.68		18.4949	2	10	1						11= moderate			10.7	35.4	3.9	91	27.4	30.1	177275	594000	14780	N20 L66 E14	-	1.4	0	1.4	3572.6		0.6	40.6	10.6			12.3	84.4	3.3		SS
52	52	M	21	55	1.77		17.5556	2	2	2						8= moderate			8.7	24.5	3.13	78	27.7	35.4	186866	478000	4890	N22 L74 E4	-	5.3	0.2	5.1	3568.7		1	110.9	53.8			4.2	92.6	3.2		SS
53	53	M	19	49	1.72		16.563	30	8	0		bilateral				17= severe			13.5	40.5	5.49	74	24.6	33.2	217857	467000	10570	N32 L52 E16	-	2	0.6	1.4	1685		0.6	28.2	8.1			2.6	94.4	3		SS
54	54	M	24	53.9	1.67		19.3266	2	1	1						6=moderate			7.9	22.3	2.72	82	29.2	35.6	79416	625000	9730	N34 L62 E4 M2	-	2.2	0.4	1.8	2015.8		0.8	10.9	40			1.9	95.1	3		SS
55	55	M	33	52.8	1.74		17.4396	3	6	0	right	yes				19=severe			9.2	28.7	3.13	92	29.3	32	182214	493000	4570	N30 L47 E19 M4	-	3.3	0.3	3	2644.3		1	41.3	25.9			13.6	83.7	2.7		SS
56	56	F	18	48.3	1.54		20.366	0	0	0						0=mild			7.6	22.2	2.93	76	26.1	34.3	234116	519000	8070	N24 L69 E7	+	1.5	0.1	1.4	2258.6		0.6	42.8	32.7			7	89.2	3.8		SS
57	57	M	29	48.8	1.62		18.5947	1	1	0						4=mild			7.9	23.2	2.75	84	28.9	34.2	132516	734000	9790	N32 L68	-	9.9	1.5	8.4	1968.9		0.6	48.1	20.8			3	93.6	3.4		SS
58	58	F	25	48	1.56		19.7239	7	10	2						9=moderate			7.9	24.5	2.53	97	31.1	32	308254	502000	5020	N47 L53	-	1.5	0.4	1.1	2208.3		0.7	36	17.5			13.3	83.8	2.9		SS
59	59	F	28	62.8	1.63		23.6366	20	2	6						12=moderate			8.6	27.8	3.62	77	23.7	30.8	96418	283000	7250	N30 L55 E15	-	2	0.4	1.6	1093.9		1.2	55.6	34.8		22.7	15.5	58.3	3.5	TRANSF?	SS
60	60	F	29	49	1.655		17.8896	5	1	1				0		8=moderate			7.4	21.9	2.82	78	26.3	33.8	124754	718000	7790	N32 L68	-	1.4	0.3	1.1	1317.7		0.5	21	11.6			1.6	94.8	3.6		SS
61	61	F	30	50	1.6		19.5312	0	3	1					0	7=moderate			12.3	35.7	4.45	80	27.7	34.5	83234	686000	17370	N44 L56	+	2.7	0.7	2	4278		0.9	42	24			5.3	91.5	3.2		SS
62	62	F	22	50.9	1.69		17.8215	0 automédic	tt mois	0						7=moderate			7.7	23.8	2.99	80	25.7	33.2	183356	621000	7 710	N18 L82	-	2.1	0.2	1.9	1470.8		0.9	36.5	12.1			4.6	92.1	3.3		SS
63	63	F	27	55.2	1.62		21.0334	45j gonarthrite		6						7=moderate			8.5	26.4	3.69	72	23	32.1	112832	480000	7720	N28 L68 E4	-	2.9	0.6	2.3	1893.3		0.9	52.8	25.9			11.9	85	3.1		SS
64	64	F	18	52.8	1.58		21.1505	0	0	0					0	0= mild			8.1	24	2.6	92	31.3	33.9	72968	497000	11280	N38 L55 E7	-	1.6	0.3	1.3	2314.8		0.9	51	16			12.6	84.3	3.1		SS
65	65	F	40	48.8	1.6		19.0625	0	2	0						2= mild			8.6	26	3.41	76	25.2	33.1	122486	434000	11 170	N18 L82	-	1.7	0.8	0.9	1590		0.7	39.3	13.9			7.3	89.2	3.5		SS
66	66	F	30	57	1.69		19.9573	0	0	0						0= mild			6.1	18	2.07	87	29.7	34	346924	368000	5090	N36 L63 E1		3.9	0.6	3.3	2008.6		0.8	75.2	18.6			2.5	93.9	3.6		SS
67	67	F	34	46.2	1.66		16.7659	0	0	0					0	2= mild			7.3	23.3	3.35	70	21.9	31.4	263514	424000	4070	N27 L68 E4 M1		1.1	0.6	0.5	1684		0.8	38.8	12.4			3.8	91.5	4.7		SS
68	68	F	29	49	1.61		18.9036	7X5j	4	0						10=moderate			6.2	19.5	3.06	64	20.2	31.7	182674	644000	8890	N76 L23 E1		1.2	1.1	0.1	900.1		1.1	36.2	4.4			REPRELEVER				SS
69	69	F	20	42.9	1.54		18.0891	6	10	0					0	9=moderate			7.3	21	2.26	92	34.4	35.1	204218	771000	4940	N51 L49		1.7	0.2	1.5	2516.4		0.6	56.8	10.7			6.1	91.3	2.6		SS
70	70	F	28	49	1.61		18.9036	30	4	0						10=moderate			6.1	18	2.06	86	29.9	34.9	418032	378000	12590	N31 L63 E6		3.7	1.6	2.1	1604.6		0.4	60	16.6			7.3	89.5	3.2		SS
71	71	M	19	50.6	1.71		17.3045	0	0	0						2= mild			7.7	22.2	2.64	84	29	34.5	116872	618000	11510	N52 L47 E1		0.9	0.8	0.1	1327.4		1.1	54.4	9.2			1.3	94.5	4.2		SS
72	72	F	27	44.6	1.64		16.5824	0	5	0						7=moderate			7.6	23.1	2.54	91	29.8	32.7	123902	593000	22070	N18 L80 E2		3.8	2.4	1.4	1535		0.8	8,6 !	6.2			13.1	84.2	2.7		SS
73	73	F	22	47	1.61		18.132	3	4	0						9=moderate			9.2	29.9	3.22	93	28.6	30.7	42092	280000	7400	N21 L73 E4 M2		1.8	1.1	0.7	1001		1.1	66.7	11.6			20.2	76.5	3.3		SS
74	74	F	22	51.4	1.66		18.6529	0	0	0						2= mild			7.2	22.6	2.58	88	27.9	31.9	56087	616000	8790	N30 L64 E2 M4		2.2	0.4	1.8	5.2		0.9	40	14.2			5.6	90.6	3.8		SS
75	75	F	25	38.4	1.64		14.2772	16	4	0						12=moderate			8.7	27.5	2.84	97	30.7	31.7	83529	316000	10440	N29 L64 E6 M1		1.3	0.3	1	1167		1.1	79	61.8			6.1	90.7	3.2		SS
76	76	M	19	50.7	1.72		17.1376	7	1	1						8=moderate			9	27	3.09	87	29	33.3	72280	239000	11100	N43 L55 E1 M1		2.8	0.6	2.2	1110		0.9	74.2	24.7			3.2	93	3.8		SS
77	77	F	20	46.7	1.875		13.2836	14	1	1						11=moderate			7.7	22.3	2.67	84	28.9	34.6	77956	324000	6020	N38 L62		2.1	0.5	1.6	2287		0.8	14.2	4.3		2.2	7.5	86.9	3.4		SS
78	78	F	24	51.9	1.64		19.2965	0	0	0						0= mild			7.3	22.6	2.55	89	28.7	32.2	72340	333000	12670	N27 L73		2	0.1	1.9	2599		0.7	170.4	87.7			8.7	88.6	2.7		SS
79	79	M	28	50.8	1.71		17.3729	7	6	0		left				14=moderate			11.6	34.9	4.34	81	26.7	33.2	229764	510000	8640	N35 L64 E1		5.5	0.5	5	2965		0.9	90.4	48.4			3.4	92.7	3.9		SS
80	80	F	28	42.2	1.64	1.3952	15.6157	3	0	1x	0	left	0	0	0	11=moderate			4.5	13.3	1.27	105	35.7	34.1	318 132	393 000	22470	N68 L32		4.6	1.8	2.8	1692		0.9	83.7	31.2			7.5	89.1	3.4		SS
81	81	F	23	50.8	1.63		19.12	0	0	0						0= mild			9.6	30	4.71	64	20.3	31.8	86447	213000	8160	N28 L72		0.7	0.5	0.2	934.8		1.3	57.3	32.2			1.5	93.3	5.2		SS
82	82	M	36	60.2	1.77		19.2154	5	6	0	yes					12=moderate			8.9	26.6	2.65	100	33.5	33.4	38699	198000	17960	N39 60 E1		3.2	0	3.2	2556		1.6	84	58.1			15.6	81.4	3		SS
83	83	M	20	46.7	1.875		13.2836	14	1	1						11=moderate			6.1	18.7	2.54	74	23.8	32.2	75224	242000	9210	N38 L58 E3 M1		0.6	0.2	0.4	1546		1.7	118.2	48.6			2.3	93.4	4.3		SS
84	84	F	24	48.2	1.6		18.8281	0	1	0						4= mild			6.5	20.7	2.18	96	30.1	31.5	56471	312000	13480	N28 L67 E2 M3		0.8	0.6	0.2	1181		1	71.7	32.3			6.1	90.4	3.5		SS
85	85	F	34	46.8	1.66		16.9836	0	1	3						9=moderate			7.3	21.7	2.67	81	27.3	33.5	76578	231000	9670	N44 L54 E2		2.5	0.3	2.2	1239		1.8	85.8	56.2		80.6	0.6	16.2	2.6		SS
86	86	F	36	54.8	1.66		19.8868	0	1	0						2= mild			6.6	19.1	2.35	81	27.9	34.4	66818	368000	10300	N36 L63 M1		1	0.4	0.6	1514		1.1	77.1	19.2			5.2	91.3	3.5		SS
87	87	F	26	58.5	1.67		20.976	0	0	0						0= mild			9.3	30	3.35	90	27.8	31	95885	402000	13650	N27 L73		1.6	0.8	0.8	944.1		1.2	61.1	22.4			16.7	79.9	3.4		SS
88	88	M	24	58.5	1.67		20.976	0	0	0						0= mild			7	23.4	4.5	52	15.7	30.1	67308	308000	12910	N30 L67 E1 M2		3.6	0	3.6	817.8		1.3	58.9	17.6			0.5	96.2	3.3		SS
89	89	F	18	52	1.65		19.1001	0	3	1						7=moderate			7.9	24.8	3.22	77	24.6	31.8	39269	169000	4470	N56 L40 E3 M1		2.8	0.1	2.7	700.3		1.5	62.9	44.6		3.1	6.5	86.8	3.6		SS
90	90	F	18	49.4	1.61		19.0579	0	0	0						0= mild			8.9	26.8	3.41	79	26	33	58672	267000	16240	N62 L3,85 E3		1.2	0.4	0.8	1191		1.1	118.5	27.1			7.8	89	3.2		SS
91	91	M	25	65.6	1.79		20.4738	90	3	>20			calc			17=severe			8.4	24.8	2.55	98	32.8	33.6	77681	186 000	9 290	N29 L71		2.7	2.6	0.1	2012		1.1	128.2	72.3			5.1	91.4	3.5		SS
92	92	F	27	40.7	1.64		15.1324	0	0	0		gche 2011				7=moderate			4.4	12	1.71	71	25.7	36.4	86087	387000	16350	N62 L35 M3		0.9	0.5	0.4	1226		1.1	91.9	5.8			1.6	94.6	3.8		SS
93	93	M	19	43.7	1.735		14.5172	0	0	0		bilateral				7=moderate			11.4	34.1	4.68	74	24.7	33.5	82588	553000	19300	N64 L32 E1 M3		1.2	0.6	0.6	1851		1	35.3	17.5			4.1	91.9	4		SS
94	94	F	22	59.5	1.78		18.7792	2x3j	2	0		droit				11=moderate			13.6	42	4.6	92	29.6	32.3	246429	308000	17550	N27 L70 E3		1.3	0.2	1.1	1424		0.7	39.8	26.5			19.5	78	2.5		SS
95	95	F	33	47.4	1.68		16.7942	2	0	1						6=moderate			11.8	37.2	4.26	87	27.8	31.7	68673	673000	20370	N20 L76 M4		1.3	1	0.3	1380		0.9	23.6	10			25.9	71.6	2.5		SS
96	96	F	40	46	1.56		18.902	1	0	1						4= mild			6.8	20	2.42	83	28.1	33.8	98776	616000	7090	N22 L78		1.9	0.4	1.5	1788		0.7	29.8	20.1			7.2	89.7	3.1		SS
97	97	M	22	47.6	1.67		17.0677	0	1	1		left				11=moderate			8, 3	26.2	2.9	88	27.6	31.6	92672	433000	5270	N17 L82 E1		1.8	0.6	1.2	980.4		0.7	36.9	31.7		2.1	20.5	74.4	3		SS
98	98	F	19	41.8	1.57		16.9581	0	0	0						2= mild			9.1	28.8	3.2	90	28.4	31.5	89586	361000	9900	N41 L56 E1 M2		0.5	0.3	0.2	1011		0.9	28.2	18		12.1	7.5	76.9	3.5		SS
99	99	F	30	41	1.53		17.5146	12	5	6	bilateral		cholelithiasis			27=severe			8	25.2	3.33	76	24.1	31.8	43529	387000	8190	N34 L65 E1		1.4	0.5	0.9	1236		0.8	52.1	46.9		36.4	1.3	59.2	3.1		SS
100	100	F	28	51.9	1.715		17.6457	0	0	0						2= mild			8.3	25	3.02	83	27.5	33/1	173563	343000	9470	N55 L44 M1		1.6	0.3	1.3	899.7		0.9	32.7	17.8			20.3	76.2	3.5		SS
101	101	M	23	59.5	1.78		18.7792	2x3j	2	0		rigth				11=moderate			9.2	29.1	3.93	74	23.3	31.4	68947	771000	11060	N44 L56		0.8	0	0.8	1186		1.1	32.9	20.7			9.7	86.4	3.9		SS
102	102	F	23	46.8	1.59		18.5119	0	2	0		0				4= mild			8.4	27.3	3.52	78	23.8	30.6	128000	224000	2760	N22 L78		1.5	0.1	1.4	1261		0.8	72.4	60.8			10.5	86.3	3.2		SS
103	103	F	38	48.7	1.65		17.888	0	0	0						2= mild			8.2	25.9	2.92	89	28	31.4	69940	606000	5140	N33 L66 E1		0.8	0	0.8	973.2		0.9	41.2	26.4			10.6	85.7	3.7		SS
104	104	F	18	42.7	1.56		17.546	0	1	0						4= mild			7.5	23	2.46	94	30.3	32.4	118759	764000	7960	N25 L69 E2 M4		5.5	0.5	5	1224		0.8	39.2	37.4			8.9	88.6	2.5		SS
105	105	F	24	51.5	1.61		19.8681	8	0	2	Gche					12=moderate			10.8	36	4.97	73	21.8	30	92186	240000	7240	N39 L61	-	2.9	0.2	2.7	1169		1.1	30.5	22.4			13.4	80	6.6	Bétathal?	AS		βs / β0	microdrépanocytose	c.315+1G>A variant in intron 2 of the HBB gene (rs33945777)
106	106	F	18	45.5	1.61		17.5533	0	0	0						2= mild			8.3	25.1	2.8	90	29.6	32.9	108345	310000	10280	N44 L50 E4 M2	-	3.2	0	3.2	7585		1	11.7	24.8			27.3	70.8	1.9		SS
107	107	F	25	63.8	1.76		20.5966	0	0	0		0				0= mild			7.1	20.5	2.62	78	27.1	43.6	123759	485000	8540	N42 L57 E1	-	4.6	0.5	4.1	2059		0.8	20.8	28.5			6.8	90.2	3		SS
108	108	F	28	53	1.64		19.7055	2sem	1	1						9=moderate			7.2	22.9	3.11	74	23.1	31.3	112376	253000	10520	N36 L57 E5 M2	-	1.8	0.3	1.5	1825		0.9	22.2	15.2			6.4	89.2	4.4		SS
109	109	M	25	51	1.69		17.8565	3	0	1	bilateral					11=moderate			8.4	24.8	2.36	88	35.7	40.4	93456	601000	71420	N41 L56 M3	-	2.1	0.3	1.8	1777		1.3	26.8	34.8		15	6.6	75.6	2.8		SS
110	110	F	18	48.8	1.62		18.5947	0	0	0						2= mild			7.9	23.3	2.72	86	29	33.6	103948	449000	8370	N34 L66	-	1.7	0.1	1.6	2472		0.9	52.1	45.8			14.8	82.4	2.8		SS
111	111	F	20	49.8	1.62		18.9758	0	0	0						2= mild			9.1	27.1	4.1	59	22.2	37.5	88132	1129000	91510	N76 24	-	1	0.1	0.9	1164		0.7	26.3	15.4			1.2	95.3	3.5		SS
112	112	F	19	43.5	1.52		18.8279	3	1	0						6=moderate			9.1	27.5	3.03	91	29.8	32.9	102374	664000	5570	N64 L31 E4 M1	-	4.2	0.7	3.5	1166		0.6	37.1	21			14	83.3	2.7		SS
113	113	F	33	50.7	1.64		18.8504	14	4	5						17=severe			12.4	35.4	5.44	65	22.7	34.9	72743	308000	7300	N77 L23	-	1.8	0.4	1.4	1074		0.8	22.4	17.6			4.8	90.8	4.4		SS
114	114	F	36	45	1.59		17.7999	6	0	3	left					14=moderate			4.5	12.7	1.31	98	34.4	35.2	214064	940000	16990	N30 L68 E2	-	3.9	2.5	1.4	2264		1.1	41.3	12.4		13.6	8.9	74.9	2.6		SS
115	115	M	18	52.8	1.79		16.4789	2	moderee	1		rigth				11=moderate			8.3	24.7	3.11	79	26.6	33.5	116432	513000	10460	N24 L72 E3 M3	-	2.3	0.7	1.6	2051		0.8	45.6	42.4			2.5	93.4	4.1		SS
116	116	F	22	51.8	1.59		20.4897	30	2	0						7=moderate			8.2	26.3	2.58	102	31.9	31.3	89762	707000	10640	N39 L61	-	2	0.3	0.7	1669		0.8	58.4	52.6			9.7	87.6	2.7		SS
117	117	F	22	57.9	1.71		19.801	7	moderee	2						4= mild			9.1	30.2	3.9	78	23.5	30.3	98286	163000	6220	N36 L62 E2	+	1.8	0.1	1.7	1166		1.2	28	21			24.1	70.7	5.2	Bétathal?	AS		βs / β0	microdrépanocytose	c.315+1G>A variant in intron 2 of the HBB gene (rs33945777)
118	118	F	31	47.2	1.53		20.1632	3	1	1	rigth					11=moderate			6.2	19	1.94	98	32.1	32.8	122816	343000	15500	N64 L35 E1	-	0.9	0.3	0.6	2472		0.7	18.6	11		3.5	4.9	88.5	3.1		SS
119	119	M	18	42.5	1.66		15.4231	3	1	0						6=moderate			8.8	26.9	2.78	97	31.6	32.5	102618	840000	14230	N53 L46 M1	-	1.2	0	1.2	1984		0.7	44.2	49.2			9.8	87.4	2.8		SS
120	120	F	24	46.8	1.59		18.5119	2	1	1						8=moderate			6.3	16.5	1.71	97	36.7	37.8	113722	334000	38190	N47 50 E1 M2	+	2.6	0.4	2.2	2031		1.7	44.3	26.9			10.7	86.6	2.7		SS
121	121	M	23	49.9	1.68		17.68	5	3	2	left					16=severe			9.2	27.4	3.1	89	29.8	33.7	79146	653000	10650	N38 L60 M2	-	4.6	0.6	4	1636		1.1	42.9	21			2.9	93.5	3.6		SS
122	122	M	19	42.5	1.65		15.6107	2	0	0						4= mild			13.2	37.6	4.29	88	30.7	35	63934	617000	7680	N43 L54 E3	-	11.4	1	10.4	2756		0.8	136	52.6			6.7	90.1	3.2		SS
123	123	M	20	45	1.62		17.1468	3	moderee	1						6=moderate			8.3	23.7	2.98	80	27.9	35.1	92846	557000	8600	N34 L64 E1 M1	-	1.1	0.2	0.9	2723		1	159.5	71.6		1.2	7.6	88.3	2.9		SS
124	124	F	23	56.8	1.59		22.4675	0	1	0						2= mild			10.9	35.6	4.31	83	25.2	30.5	58754	285000	3160	N35 L64 M1	-	3.9	0.8	3.1	733.8		1.2	25	19.6		97.6	2.4			AA	AA
125	125	M	24	51.6	1.72		17.4419	0	0	0						2= mild			9.2	15.6	1.66	94	31.3	33.1	102436	528 000	39070	N37 L62 E1	-	0.3	0.2	0.1	2023		1.1	46.9	36			20.7	76.4	2.9		SS
126	126	F	18	39.9	1.6		15.5859		1							4= mild			11.3	36.2	4.06	89	28	31.3	74568	380000	7 920	N62 L38	-	0.7	0	0.7	1068		1.1	24.8	16.2			15.8	80.6	3.6		SS
127	127	F	40	38.8	1.47		17.9555	0	0	0	dte					7=moderate			7.4	21.8	2.27	96	32.6	33.9	108762	504000	9860	N60 L38 E1 M1	-	1.6	0.9	0.7	2096		1.1	136	63.2		8.4	16.3	72.6	2.7		SS
128	128	M	20	36.7	1.61		14.1584	7	1	1						8= moderate			6.4	20.1	2.4	84	26.5	31.6	134712	548000	9960	N16 L82 E2	-	1.6	0.2	1.4	1883		0.9	49.6	31.4		49.2	2.1	45.3	3.4	AS	SS
129	129	F	22	58.7	1.69		20.5525	0	0	0						0= mild			8.6	28.1	3.83	74	22.6	30.7	110376	460000	14490	N58 L36 E2 M4	+	3.3	0.3	3	1583		1.2	48.9	30.1			4.1	91.7	4.2		SS
130	130	M	18	60	1.72		20.2812	0	0	5						5= mild			3.6	8.77	1.02	86	35.3	41	218864	126000	40960	N72 L27 M1	-	2	0.4	1.6	2004		1.2	55.4	34.3			29.3	68.5	2.2		SS
131	131	F	28	42.1	1.56		17.2995	5	1	2						8=moderate			7.2	21	2.43	83	29.5	35.5	153365	246000	36540	N25 L69 E3 M3	-	2.7	1.3	1.4	1168		0.6	34.1	22.4		57.5	0.7	38.6	3.2		SS
132	132	F	32	63.4	1.75		20.702	0	0	0						0= mild			7.9	23.2	2.75	84	28.9	34.2	136514	724000	9720	N32 L68	-	1.2	0.6	0.6	1451		0.9	35.3	17.5			5.6	91.1	3.3		SS
133	133	F	26	51	1.6		19.9219	1	1	0						2= mild			7.1	21.2	2.61	81	27.3	33.6	611719	358000	11940	N20 L79 E1	-	2.4	0.6	1.8	1050		1.1	36.6	33.8			8.3	87.4	4.3		SS
134	134	M	27	59	1.89		16.5169	7	3	0						9=moderate			9.1	27.7	3.08	90	29.6	32.9	162105	890000	6400	N28 L70 E1 M1	-	3.2	0.4	2.8	1309		1.2	56.5	37			10	86.9	3.1		SS
135	135	M	24	60.6	1.78		19.1264	0	0	0	dte					5= mild			7.5	25	4.09	61	18.3	29.9	340002	744000	6700	N55 L40 E5	-	2.9	0	2.9	1460		1.4	27.4	17.2			1.1	95	3.9		SS
136	136	M	33	52.4	1.685		18.4557	21	3	2						14=moderate			6.4	21.2	2.53	79	25.4	32.3	297647	1077000	4600	N13 L85 E2	-	3.4	0.1	3.3	1105		1.4	82.4	142.9		12.6	6.7	77.2	3.5		SS
137	137	F	19	41.1	1.595		16.1555	0	3	0						7=moderate			9.7	26.9	3.75	72	26	36.1	377516	901000	6700	N41 L56 E1 M2	-	3.4	0.4	3	504.5		0.9	110.1	47.2			0.6	95.8	3.6		SS
138	138	M	21	63.2	1.82		19.0798	0	0	0						0= mild			8.2	25.8	3.19	84	25.8	30.9	158619	425000	5200	N13 L74 E10 M3	-	1.4	0.2	1.2	1554		1.1	5.3	26.1			4.9	91.1	4		SS
139	139	F	19	43.1	1.66		15.6409	1	1	2 2017						6=moderate			7.9	26.5	4.68	57	16.8	29.6	20526	427000	8110	N70 L29 M1		1.5	0	1.5	1998		1.1	22.1	14.2			REPRELEVER				XXX
140	140	M	19	38	1.62		14.4795	0	3 2015	0						4= mild			6.4	20	2.16	93	29.6	32	121121	727000	25800	N36 L54 E4 M6		3.8	0.5	3.3	2380		1	31.8	24.3			REPRELEVER				XXX
141	141	F	20	48.1	1.5		21.3778	1	1	7	left					12= MODERATE			4.2	13	1.49	86	28.4	32.9		115000	14600			7.1	2.3	4.8	863		1.1	77.2	36.1			13.1	84.2	2.7		SS
142	142	F	24	44.7	1.64		16.6196	1	2	1	+	drte				9=moderate			7.9	27	3700	69	20.4	29.5		136000				1.7	0.3	1.4	176.3		1.5	1	42.8			REPRELEVER				XXX
143	143	F	40	56.4	1.62		21.4906	15	1	2						9=moderate			7.8	25.3	3.56	71	22	30.9	104705	532000	7840	N47 L48 M1 E4	-											2.5	92.9	4.6		SS
144	144	F	27	55.7	1.65		20.4591	2	1	0						4= mild			12.1	40.2	4.9	82	24.7	30.1	46815	427000	4180	N58 L42	-										58.3		38.8	2.9		AS
145	145	M	28	59.6	1.77		19.0239	14	0	3						10=MODERATE			7.8	23.9	3.15	76	24.6	32.5	111364	707000	7690	N56 L39 M4 E1	-	5.2	1.1	4.1	1133		0.9	30.1	13.9			1.8	94.9	3.3		SS
146	146	M	23	55	1.77		17.5556	8	3	2						14=moderate			7.8	23.9	2.91	82	26.7	32.4	87651	538000	11090	N66 L40 E4	-	3.2	0.3	2.9	1426		0.9	35.2	34.5			2.9	93.6	3.5		SS
147	147	F	29	60	1.6		23.4375	8	2	2	yes					14=moderate			7.5	22.9	2.61	88	28.6	32.5	61190	646000	8760	N47 L48 M3 E2	-	7.3	0.6	6.7	1313		1.6	58.4	10.2			9.8	86.3	3.9		SS
148	148	F	18	46.3	1.52		20.0398	0	1	0						2= mild			8	24.2	2.89	84	27.5	32.9	159082	927000	8840	N52 L45 E3	-	4.5	0.6	3.9	1286							3.7	93.2	3.1		SS
149	149	F	20	50.9				2	2	1						6= moderate			6.2	18.8	1.71	109	36	33.2	57000	530000	8310	N55 L39 M2 E4	-	2.4	0.5	1.9	187							6	90.1	3.9		SS
150	150	F	32	54.1	1.58		21.6712	15	3	3						15=moderate			7.6	22.5	2.67	84	28.6	33.9	111250	129000	11610	N51 L42 M5 E2	-	2.7	0.3	2.4	1714		0.8	57.8	26.1		12.3	6.9	77.6	3.2		SS
151	151	F	35	50.1	1.58		20.0689									5= mild			9.2	29	2.78	79	27.2	34.6	370667	184000	10450	N36 L64	-	4.5	0.8	3.7	1339		0.9	57.2	27.1			5.2	90.7	4.1		SS
152	152	M	23	52.1	1.71		17.8174	15	2	7						14=Moderate			10.2	31	4.16	79	26	32.7	412252	648000	15460	N42 L55 M2 E1	-	3.2	1	2.2	1236		0.8	57	42.3			4	92.8	3.2		SS
153	153	F	19	47.2	1.6		18.4375	12	4	1	0	0				14=moderate			7.7	24.7	3.25	76	23.6	31.1	113043	298000	12400	N42 L53 M4 E1	-	1.4	0.4	1	2018		0.8	26.9	10.2		41.1	3.3	52.2	3.4		SS
154	154	F	20	50.6				0	0	0						0= mild			7	20	2.19	91	31.9	34.9	127857	614 000	13 860	N34 L50 E6	-	3	0.2	2.8	1903		0.6	46.1	19.3			3.6	93.4	3		SS
155	155	M	25	54.8	1.74		18.1001	7	1		rigth					11= moderate			10.9	32	3.73	85	29.1	34.1	116563	407 000	11 560	L19 N78 E3	-	4.7	2	2.7	1289.6							4.8	91.4	3.8		SS
156	156	M	26	58	1.735		19.2677	21	5	0		yes				15=moderate			9.5	30	4.34	69	21.9	32	83062	422 000	9 160	N27 L73	-	1.3	0	1.5	706.3							3	93.9	3.1		SS
157	157	F	40	53.2	1.67		19.0756	0	0	0						0= mild			6.2	18	2.09	84	29.7	35.3	208 374	253 000	11 850	N48 L52	-	5.1	0.3	4.8	2107.5	-	0.8	70.6	18.6			6	90.7	3.3		SS
158	158	M	21	56.1	1.7		19.4118	3	1	1	left					11=moderate			8.7	25.7	3.49	74	24.8	33.7	51832	484000	11 930	N64 L36	+	1.6	0	1.6	1311	19	0.6	54.6	24.7			3.3	92.6	4.1		SS
159	159	F	18	54.3	1.7		18.7889	0	0	1		0				4= mild			8.3	24.3	2.99	81	27.7	34.1	86667	430000	14 370			3.4	0.6	2.8	1787.7							4.9	91.6	3.5		SS
160	160	M	23	51.9	1.69		18.1716	0	0	0		gche				7=moderate			8.2	25.2	3.34	76	24.6	32.6	78588	268000	8 700	N43 L53 E4	-	12	1.9	10.1	1086.1	41	0.6	53.1	22.6			4.9	91.3	3.8		SS
161	161	M	25	42	1.57	1.3566	17.0392	0	0	0	0	0	0	0	0	2= mild			10	31	3.37	82	29.8	36.3	117558	572000	11 380	N62 L36 M1 E1		2.5	0	2.5	1395.3	44	0.7	46.5	17			5.9	90.4	3.7		SS
162	162	M	18	42.6	1.5		18.9333	0	1	0						4= mild			5.9	18.3	2.28	80	26	32.5	144304	729000	15 510	N47 L53	-	1.7	0.2	1.5	1608.4	21	0.7	56.6	35.1			2.6	93.7	3.7		SS
163	163	F	35	43.5	1.6		16.9922	0	0	1	0	0	0	0	0	4= mild			6.2	18.3	2.04	90	30.6	34.2	57196	749000	13060	N30 L70	-	3.1	0.3	2.8	1845.8		0.6	23.8	1.1			10.4	86.7	2.9		SS
164	164	F	18	36.7	1.56		15.0805	0	0	0						2= mild			4.8	14	1.47	95	32.4	34.1	248182	369000	21 880	N27 L73	-	9.3	1.5	7.8	1653							14.2	82.6	3.2		SS
165	165	F	36	46.4	1.5		20.6222	0	4	0	0	0	0	0	0	5= mild			7.6	21.8	2.49	87	30.6	35.1	239423	321000	13680	N44 L56	-	7.5	1.3	6.2	2773.2		0.6	54.7	23.5			6.3	90.8	2.9		SS
166	166	F	34	46	1.575		18.5437	0	1	0	gauche					9=moderate			6.5	21	4.74	44	13.7	31.2	19347	548000	7240	N39 L59 E2	-	1.3	0	1.3	662.7	18	0.6	22.2	10.5			0	96.6	3.4		SS
167	167	M	32	53.8	1.61		20.7554	0	0	1						2= mild			7.2	21.6	2.25	86	32.1	37.5	132 421	539 000	13 240	N51 L47 E2	-	8.1	1.5	6.6	2822.6	-	0.9	83.7	20.7			5.4	91.5	3.1		SS
168	168	F	27	42	1.59		16.6133	0	0	1						4= mild			14.6	42.9	5.49	78	26.5	33.9	146342	335000	19400	N51 L43 E2 M4	-	10.2	1	9.2	1474		0.7	55.1	13.3			6.8	90.2	3		SS
169	169	F	36	45	impos		#VALUE!	2	3 semaines	1						6=moderate			6.7	28.9	3.28	87	26.5	30.5	136216	575000	16260	N67 L24 E6 M3	-	5.3	1	4.3	1600		0.6	28.8	21.8				96.9	3.1		XXX
170	170	M	18	21.9	1.21		14.958	0	0	0						2= mild			3.2	9.9	1.63	61	19.8	32.3	185973	84000	4750	N13 L82 E4 M1	-	3.4	0.6	2.8	1395		0.8	26.6	20.9			4.3	91.3	4.4		SS
171	171	M	26	67	1.72		22.6474	20	11	6	rigth					20=severe			9	28.9	4.04	72	22.3	31.1	156479	135000	13190	N65 L27 E6 M2	-	2.1	0.2	1.9	1399		1.1	54.9	53.7			2.5	93.3	4.2		SS
172	172	M	22	49.2	1.65		18.0716	5	1	3	left					16=severe			8.3	26.1	3.14	83	26.4	31.7	158319	352000	13540	N48 L42 E6 M2	-	7.6	0.6	7	1334		0.9	35.8	18.4			4.4	92.5	3.1		SS
173	173	F	29	49.3	1.63		18.5555	2	1	1		0				8=moderate			8.2	24.6	2.84	87	28.9	33.4	190059	526000	10 050	N32 L67 E1	-	5.5	0.1	5.4	657.9		0.6	23.8	10.5			3.8	92.5	3.7		SS
174	174	F	34	51.1	1.64		18.9991	0	1	0			0			4= mild																								1.7	92	6.3	Bétathal?	AS		βs / β0	microdrépanocytose	c.92+2T>C variant in intron 1 (rs33956879)
175	175	F	28	40	1.45		19.025	1	1	0	0					4= mild			10.8	35.3	4.60	77	23.5	30.6	107184	80000	6 640	N58 L42	-	1.1	0	1.1	531.9		0.7	43.2	21.2		62.7	0	34.1	3.2		AS
176	176	F	19	49	1.6		19.1406	0	1	1						4= mild																							clotting					XXX
177	177	F	19	53.9	1.62		20.538	2	4	1						9= moderate																								4.1	92.3	3.6		SS
178	178	F	23	53.6	1.53		22.8972	10	1	0	yes					12= moderate																							1.1	6.5	89.1	3.3		SS
179	179	M	27	48.5	1.67		17.3904	1	1	11						9= moderate			5.2	14.4	1.38	106	38.1	35.9	186341	302000	10810	N43 L57	-	4.7	1.7	3	2000		1	47.6	37.4		2.8	9.2	84.8	3.2		SS
180	180	M	36	39.9	1.64		14.8349	10	2			rigth				14=moderate																												XXX
